# Supplementary material for: Correlation between gene expression and MRI STIR signals in patients with chronic low back pain and Modic changes indicates immune involvement
Source: Sci Rep. 2022 Jan 7;12:215. doi: 10.1038/s41598-021-04189-5 (PMC8741947; doi:10.1038/s41598-021-04189-5)
Supplement: Supplementary file 7 — Supplementary Information 7. [file 41598_2021_4189_MOESM7_ESM.xlsx]

## Sheet: Contents
S1. Autoimmunity gene sets
S2-S4: Results from differential expression analyses (FDR < 10%)
	S2. STIR volume
	S3. STIR composite
	S4. STIR intensity
	Columns	Explanation
	ensemblID	ensemblID
	HGNC symbol	HGNC symbol
	genename	Gene name
	baseMean	Average of normalized counts divided by size factors, taken over all samples
	log2FC	Log2 fold change
	pvalue	P-value
	Adjusted pvalue	Benjamini & Hochberg-adjusted pvalue
	gene biotype	Gene biotype
S5-S8: GSEA results (FDR < 5%)
	S5. GSEA STIR volume
	S6. GSEA STIR intensity
	S7. GSEA STIR composite
	S8. GSEA overlap between all three analysis
	Columns	Explanation
	GENE SET NAME	Gene set name
	GENE SET SOURCE	Gene set source
	GENE SET SOURCE IDENTIFIER	Gene set source identifier
	SIZE	Number of genes in gene set
	ES	Enrichment score (ES), the degree to which the gene set is overrepresented at the top or bottom of the input ranked list of genes. Positive ES: gene set enrichment among the most upregulated genes, negative ES: gene set enrichment among the most downregulated genes.
	NES	Normalized enrichment score (NES), normalized for differences in gene set size
	NOM p-val	Nominal p-value
	FDR q-val	False discovery rate (FDR) q-value
	FWER p-val	Familywise-error rate (FWER) q-value
	RANK AT MAX	The position in the ranked list at which the maximum ES occurred. The more interesting gene sets achieve the maximum ES near the top or bottom of the ranked list.
	LEADING EDGE	Tags: The percentage of gene hits before (for positive ES) or after (for negative ES) the peak in the running enrichment score.
		List: The percentage of genes in the ranked gene list before (for positive ES) or after (for negative ES) the peak in the running enrichment score.
		Signal: Enrichment signal strength combining the two previous statistics. The signal is higher the more concentrated the gene set is withing the first (or last) positions in the list.
	For more detailed explanations, see the GSEA user manual.
S9: Results from differential expression analyses adjusted for cell type proportions (FDR < 5%)
S10: GSEA of cell type adjusted results, overlap between analysis of all three STIR variables

## Sheet: S1. Autoimmunity gene sets
S1. Custom autoimmunity gene sets
Trait	Number of genes in set	Genes
Ankylosing spondylitis	69	IL23R, PSMG1, AF064858.1, RPL23AP12, B3GNT2, RN7SL51P, AC093159.2, ERAP1, MHC, AL671883.3, HLA-B, NA, USP8, MEFV, AL671883.2, DHFRP2, HAPLN1, EDIL3, AC093286.1, ANO6, AL645933.2, MICA, IL12B, AC008691.1, LTBR-TNFRSF1A, LTBR, AC005840.2, KIF21B, RUNX3, AL445471.2, GPR65, LINC01147, ERAP2, LNPEP, AC009126.1, NOS2, AC005697.1, ICOSLG, GATD3A, HLA-A*0201, HCG9, TNFRSF1A, IL6R, UBE2E3, LINC01934, GPR3…
Antineutrophil cytoplasmic antibody-associated vasculitis	34	NA, MTCYBP12, AC112656.1, AC011890.1, PA2G4P1, CPXCR1, AL731768.1, SRIP2, TGIF2LX, UBE2V1P9, RNU6-555P, SERPINA11, SERPINA1, AL132708.1, MAGEC2, AL031073.2, PCDH11X, PABPC5, PCDH11Y, SERBP1P4, FMR1, FMR1NB, HLA-DP, COL11A2, HLA-DPA2, COL11A2P1, PRTN3, AZU1, PTPN22, PHTF1, RSBN1, HLA-DPA1, HLA-DQA1, HLA-DPB1
Behcet's disease	30	TFCP2L1, STAT4, AC079777.1, STAT4; STAT4; STAT4, HCG22, RNU6-1133P, C6orf15, PSORS1C1, MICA, DHFRP2, MICB, AL671883.3, CCR1, CCR3, KLRC4, KLRC4-KLRK1, ERAP1, IL12RB2, IL23R, AL389925.1, IL10, IL19, IL12A, IL12A-AS1, HLA-B, NA, JRKL, CNTN5, AP001317.1, AP003038.1
Celiac disease and Rheumatoid arthritis	58	RUNX1, LOC100506403, TAGAP, FNDC1, AL035530.1, AL035530.2, AL356417.3, DDX6, CXCR5, UBE4A, AP004609.3, AP004609.2, IL2-IL21, TRPC3, KIAA1109, RN7SL335P, MMEL1, PTPRC, MIR181A1HG, REL, LINC01185, PUS10, AFF3, STAT4, CTLA4, CD28, KRT18P39, BACH2, TNFAIP3, OLIG3, RP11-356I2.4, AL356234.2, ELMO1, PVT1, MIR1208, LINC00977, LINC00824, PRKCQ, RP11-563J2.2, LINC02649, SH2B3, HECTD4, PTPN2, UBASH3A, UBE2L…
Chronic inflammatory diseases (ankylosing spondylitis, Crohn's disease, psoriasis, primary sclerosing cholangitis, ulcerative colitis) (pleiotropy)	306	RP11-129J12.1, AL391684.1, LINC01475, NA, MIR4686, ASCL2, GLYAT, CD6, MYRF, TMEM258, RPS6KA4, LINC02723, FIBP, RP11-672A2.7, EMSY, AP001189.2, ZC3H12C, RDX, NXPE1, LINC02098, ETS1, TNFRSF1A, LTBR, AC005840.2, LRRK2, HDAC7, IFNG-AS1, RIC8B, SH2B3, ATXN2, FGFR1OP2P1, AL160035.1, LINC00598, LINC00284, AL512506.3, NRAD1, RP11-89M16.1, LINC00824, JAK2, HNRNPA1P41, CCL21, FAM205A, AL162231.2, TNFSF15, …
Crohn's disease	611	IL23R, CARD15, NOD2, NA, AC067751.1, C1orf141, ATG16L1, TBC1D1, AC098680.1, LINC02513, WBP4, ELF1, microRNA2276, SLC25A15, STAT3, SOX11, AC073143.1, AC107057.1, HLA-DQA2, HLA-DOB, HLA-DQB1, PSMB9, HLA-DRB1, HLA-DQA1, MTCO3P1, AL662789.1, LOC100129633, LOC645266, TNFSF8, TNFSF15, AL390240.1, AC007728.2, FUT2, AC093277.1, GPR35, ZNF365, HLA-B, HLA-C, UBE3D, AL355613.1, AL133412.1, NKX2-3, AL513542.…
Graves' disease	60	MHC, ITPR3, MLN, LINC01016, ITGAM, AC009088.4, NDUFA3P6, PTPN22, AL137856.1, CTLA4, ICOS, TSHR, SLA, WISP1, TG, NA, LINC01550, AL163932.1, C1QTNF6, RAC2, ITM2A, GPR174, CTHRC1P1, KIF4CP, SLAMF6, ABO, TSBP1, TSBP1-AS1, HLA-W, MICD, AL671277.2, ZNRD1ASP, HLA-J, PRR3, ABCF1, MUC22, FCRL3, CD28, RNU6-474P, HLA-B, HLA-S, AL645933.2, RHOH, CHRNA9, AC095057.2, LINC02265, MUC21, C6orf15, RNU6-1133P, HLA,…
Inflammatory bowel disease	725	NA, AC098680.1, LINC02513, PMVK, PBXIP1, PYGO2, SHC1, AL451085.2, CDYL2, TNFSF15, TNFSF8, 37226, STAT3, STAT5B, STAT5A, TNFRSF6B, ZGPAT, AL121845.3, NOD2, HLA-DQA1, HLA-DRB1, AL133412.1, PSMG1, AF064858.1, RPL23AP12, IL23R, CARD15, DIEXF, IRF6, ITGA4, AC020595.1, ITGAV, FAM171B, BOK-AS1, FOXP1, AC097634.4, IMPG2, SENP7, CCND3, FLJ20306, DAGLB, KDELR2, GRID2IP, ITGB8, EEF1A1P27, CUL1, EZH2, METTL1…
Juvenile idiopathic arthritis (oligoarticular or rheumatoid factor-negative polyarticular)	34	PTPN22, PHTF1, RSBN1, STAT4, PTPN2, AP005482.1, ANKRD55, IL2, IL21, TYK2, IL2RA, SH2B3, ATXN2, ERAP2, LNPEP, UBE2L3, IRF1, C5orf56, AC116366.3, RUNX1, IL2RB, ATP8B2, IL6R, FAS, ZFP36L1, LTBR, IL6, MTCYBP42, AC073072.2, PRR5L, AC087277.1, HLA-DQA2, HLA-DQB1, MTCO3P1
Multiple sclerosis	411	RNASEL, CD6, AP003721.2, IL2RA, HLA-DRA, HLA-DRB9, KIF1B, DQA1, HLA-DRB1, HLA-DQA1, TSBP1-AS1, TSBP1, CD58, HLA-B, HLA-F, HLA-F-AS1, IRF8, AC092723.4, AC092723.1, TNFRSF1A, HLA, STAT3, PTGER4, AC093277.1, AC114977.1, C6orf10, CBLB, HLA-DQB1, HLA-DRB, CYP27B1, METTL1, MLANA, KIAA2026, THADA, LINC02580, EOMES, LINC01967, HLA-A, HLA-W, DLEU1, SHMT1, TOP3A, MMEL1, AL139246.2, EVI5, GFI1, RGS1, AL3909…
Pediatric autoimmune diseases	49	IL23R, C1orf141, PTPN22, PHTF1, RSBN1, ATG16L1, DAG1, IL21, IL21-AS1, PTGER4, AC114977.2, AC114977.1, ANKRD55, IL5, C5orf56, AC116366.3, IL12B, AC008691.1, TNFSF15, CARD9, IL2RA, ZNF365, AC024598.1, AC067751.1, ZMIZ1, NKX2-3, SLC25A28, INS, IGF2-AS, INS-IGF2, AC132217.2, LRRK2, SUOX, SMAD3, SBK1, AC138904.2, NOD2, NKD1, LPHN2, ADGRL2, TNM3, TENM3, AC114798.1, ANKRD30A, LINC00993, ADCY7, CD40LG, R…
Psoriatic arthritis	49	REL, NONOP2, IL23R, C1orf141, TNIP1, ANXA6, IL12B, ADRA1B, RNF145, AC008691.1, HLA-C, HLA-B, HLA, MHC, TRAF3IP2, TRAF3IP2-AS1, NA, RN7SL51P, AC093159.2, GABBR1, HLA-F, HLA-F-AS1, AL645929.3, MICD, RNF39, TRIM31, MICC, MRPS18B, PPP1R10, HCG20, DDR1, MUC22, POU5F1, PSORS1C3, LINC02571, MICA, HCP5, RPL15P4, BAG6, SKIV2L, AL662884.2, TNXB, NOTCH4, TSBP1-AS1, HLA-DQA1, HLA-DQB1, AL669918.1, MFSD4B, RE…
Rheumatoid arthritis	284	APOM, PRDM16, PTPN22, AL137856.1, CDC42EP3, FAM82A1, PLCL1, SATB2, C3orf67, C3orf67-AS1, HS3ST1, HSP90AB2P, U6, TIFA, ALPK1, ZNF366, FSTL4, C5orf15, AC005178.1, CPA4, ZNF679, FIS1, RABL5, LNCPRESS1, FAM49B, AC022973.3, LZTS1, LOC286114, AC023403.1, AC022559.1, DENND1A, TLE1, FAM75D5, AL591368.1, RNA5SP287, TRAF1, C5, SH3PXD2A, WDFY4, AC060234.3, AIFM2, COL2A1, SENP1, AC004801.4, AC004801.3, MSI1,…
Rheumatoid arthritis (ACPA-positive)	93	C5orf30, OLIG3, TNFAIP3, AL356234.2, TNFSF4, AL645568.3, SYNGR1, IRF5, AC025594.1, CCL21, AL162231.2, TRAF1, PHF19, IR2RA, IL2RA, RPL32P23, PRKCQ, LINC02649, GATA3, ARID5B, DDX6, AP004609.3, AP004609.2, FCRL3, REL, SPRED2, AFF3, STAT4, RPP14, HTD2, ANKRD55, UBASH3A, ETS1, FLI1, AP001122.1, TAGAP, AL035530.1, AL356417.3, AL035530.2, CCR6, Z94721.2, AL121935.2, LBH, AC104698.1, COG6, CDKN2AIPNLP3, …
Sj√∂gren's syndrome	29	GTF2I, AC211433.1, STAT4, HLA-DQA1, HLA-DQB1, HLA-DRB1, TNP03, IRF5, HLA-DQA2, GTF2IRD1, TNFAIP3, c6orf10, BTNL2, HLA-DRA, HLA-DRB5, HLA-DRB6, COL11A2, HLA-DPB1, HLA-DPA1, COL11A2P1, MTCO3P1, TNPO3, AC025594.1, IL12A, IL12A-AS1, BLK, CXCR5, Y_RNA, TNIP1
Systemic lupus erythematosus	279	STAT4, TNPO3, BLK, IRF5, AC025594.1, HLA-DQA2, HLA-DQB2, EDEM3, AL713852.1, C2, AC025594.2, ITGAM, MTCO3P1, AL662789.1, ZNF184, CD83P1, RNU6-471P, HLA-DQA1, NA, FAM98B, TYRO3, SPATA8, RN7SKP181, LINC02253, RNF114, KRT18P4, RNU6-147P, TNFAIP3, TNXB, HLA-DR3, ETS1, WDFY4, C8orf13, ITGAX, BANK1, CD44, PDHX, AL356215.1, UHRF1BP1, ANKS1A, IRF7, CDHR5, HLA-DQ1, IFIH1, PTPN22, PHTF1, RSBN1, IRF8, AC0927…
Systemic lupus erythematosus and Systemic sclerosis	19	KIAA0319L, PXK, JAZF1, STAT4, TNIP1, TNFAIP3, LINC02539, WAKMAR2, TNPO3, IRF5, TPI1P2, BLK, AF131216.5, CSK, AC113208.1, RPL36AP45, ITGAM, IRF8, AC092723.5
Systemic seropositive rheumatic diseases (Systemic sclerosis or systemic lupus erythematosus or rheumatoid arthritis or idiopathic inflammatory myopathies)	47	IL12RB2, PHTF1-RSBN1, PHTF1, RSBN1, PTPN22, AL137856.1, AP4B1, AP4B1-AS1, TNFSF4-LOC100506023, AL645568.2, AL645568.1, NCF2, SMG7, NAB1, AC006460.1, STAT4, DNASE1L3, KPNA4-ARL14, RPL6P8, ARL14, DGKQ, TNIP1, PTTG1-MIR3142HG, MIR3142HG, PRDM1-ATG5, ATG5, TNFAIP3, AL591468.2, AL591468.1, LIMK1, EIF4H, IRF5, TNPO3, FAM167A-BLK, AF131216.5, BLK, SCT-DRD4, SCT, DRD4, PTPN11, IRF8, AC092723.5, AC092723.…
Thyrotoxic hypokalemic periodic paralysis and Graves disease	20	CTD-2378E21.1, SOX9, AC011990.1, AC005771.1, DCHS2, KCNJ2, CALM2P1, NA, C6orf15, RNU6-1133P, MICA, HLA-B, HLA-S, AL645933.2, HLA-DPB1, COL11A2, HLA-DPA2, HLA-DQB1, HLA-DQA2, MTCO3P1
Type 1 diabetes	137	IL2RA, CUX2, TYK2, DIO3, DLK1, MEG3, RTL1, AL117190.1, AL117190.2, UBASH3A, C12orf30, NAA25, CD226, ERBB3, KIAA0350, CLEC16A, PTPN2, AP005482.1, PTPN22, AL137856.1, PHTF1, RSBN1, IFIH1, INS, INS-IGF2, AC132217.2, HLA-DRB1, HLA-DQB1, MTCO3P1, SH2B3, ATXN2, IL10, Y_RNA, C6orf173, AL356534.1, COBL, AC004830.2, C10orf59, AL353149.1, RNLS, CD69, NA, LINC01550, AL163932.1, CTRB2, CTRB1, SIRPG, AC002378…
Type 1 diabetes and autoimmune thyroid diseases	31	TRIM31, TRIM31-AS1, IER3, DDR1, LINC00243, PSORS1C1, MICA, HCP5, AL645933.2, NFKBIL1, LTA, NCR3, UQCRHP1, BAT2, HSPA1L, CFB, TNXB, NOTCH4, AL645922.1, BTNL2, TSBP1-AS1, TAP2, AL669918.1, PHTF1, PTPN22, AL137856.1, BCL2L15, AP4B1-AS1, GPR103, QRFPR, TUBB4BP5
Ulcerative colitis	448	MHC, TNXB, AL662884.2, AL662884.5, FCGR2A, HLA, CCHCR1, NA, HLA-DRB9, HLA-DRB1, HLA-DQA1, IRF8, AC092723.4, RNF186, OTUD3, PLA2G2E, AL391883.1, IL10, Y_RNA, IL23R, C1orf141, IRF5, AC025594.1, JAK2, INSL4, RLN2, NOTCH4, TSBP1-AS1, CFB, BAT2, MSH5, HSPA1L, SLC44A4, AL645922.1, 3.8-1, HCG26, AL645933.3, SMURF1, KPNA7, IL17REL, HLA-DRA, BTNL2, HLA-DQB1, HLA-DRB5, IFNG, IL26, IL22, IFNG-AS1, FAM26F, Z…
Vitiligo	135	BTNL2, C6orf10, TSBP1-AS1, IKZF4, SH2B3, ATXN2, HERC2, OCA2, MC1R, FANCA, TOB2, ZC3H7B, TEF, CD80, AC073352.2, CASP7, IFIH1, FAP, CLNK, AC084048.1, LINC02498, BACH2, SLA, TG, CD44, SLC1A2, TYR, AP000820.2, PMEL, DGKA, CDK2, RAB5B, ZNFN1A4, PA2G4, SUOX, RPS26, ERBB3, AK021715, DDX6, TREH, CXCR5, PHLDB1, AP004609.2, SETP16, SLC29A3, CDH23, UNC5B, RERE, HLA-A, HCG9, MICD, HLA-DRA, HLA-DQA1, GZMB, AL…

## Sheet: S2. STIR volume
ensemblID	HGNC symbol	Genename	BaseMean	Log2FC	Pvalue	Adjusted pvalue	Gene biotype
ENSG00000229876	CASC20	cancer susceptibility 20	25	-2.2	4.4e-16	1.2e-11	lncRNA
ENSG00000156689	GLYATL2	glycine-N-acyltransferase like 2	57	-0.45	6.4e-08	6.3e-04	protein_coding
ENSG00000223756	TSSC2	tumor suppressing subtransferable candidate 2 (pseudogene)	5.8	-0.43	7.3e-08	6.3e-04	transcribed_unprocessed_pseudogene
ENSG00000165949	IFI27	interferon alpha inducible protein 27	540	0.42	1.5e-07	9.9e-04	protein_coding
ENSG00000133454	MYO18B	myosin XVIIIB	34	0.29	1.1e-06	5.6e-03	protein_coding
ENSG00000214870	NA	NA	3	-0.23	1.9e-06	7.7e-03	lncRNA
ENSG00000178878	APOLD1	apolipoprotein L domain containing 1	110	0.098	2.1e-06	7.7e-03	protein_coding
ENSG00000249695	NA	NA	1.1	-0.38	3.1e-06	9.7e-03	lncRNA
ENSG00000241556	NA	NA	3.5	0.3	3.5e-06	9.7e-03	processed_pseudogene
ENSG00000207005	RNU1-2	RNA, U1 small nuclear 2	750	0.37	4.2e-06	9.7e-03	snRNA
ENSG00000231090	MIR4422HG	MIR4422 host gene	1.5	-0.38	4.2e-06	9.7e-03	lncRNA
ENSG00000149084	HSD17B12	hydroxysteroid 17-beta dehydrogenase 12	900	0.083	4.5e-06	9.7e-03	protein_coding
ENSG00000232606	LINC01412	long intergenic non-protein coding RNA 1412	1.5	-0.29	1.0e-05	1.9e-02	lncRNA
ENSG00000225731	PDE9A-AS1	PDE9A antisense RNA 1	1.3	0.38	1.0e-05	1.9e-02	lncRNA
ENSG00000131711	MAP1B	microtubule associated protein 1B	24	-0.22	1.2e-05	2.1e-02	protein_coding
ENSG00000207142	NA	NA	110	0.39	1.4e-05	2.3e-02	misc_RNA
ENSG00000174680	GRIK1-AS1	GRIK1 antisense RNA 1	3.1	-0.23	1.8e-05	2.5e-02	lncRNA
ENSG00000252367	NA	NA	1	0.32	1.9e-05	2.5e-02	misc_RNA
ENSG00000224976	PARP4P2	poly(ADP-ribose) polymerase family member 4 pseudogene 2	9.8	0.12	1.9e-05	2.5e-02	unprocessed_pseudogene
ENSG00000134321	RSAD2	radical S-adenosyl methionine domain containing 2	4500	0.26	2.0e-05	2.5e-02	protein_coding
ENSG00000158816	VWA5B1	von Willebrand factor A domain containing 5B1	1.8	-0.28	2.0e-05	2.5e-02	protein_coding
ENSG00000206652	RNU1-1	RNA, U1 small nuclear 1	360	0.22	2.1e-05	2.5e-02	snRNA
ENSG00000234423	LINC01250	long intergenic non-protein coding RNA 1250	2.7	0.23	2.3e-05	2.6e-02	lncRNA
ENSG00000250116	RHOQ-AS1	RHOQ antisense RNA 1	2.6	0.2	2.5e-05	2.6e-02	lncRNA
ENSG00000105976	MET	MET proto-oncogene, receptor tyrosine kinase	8	-0.23	2.5e-05	2.6e-02	protein_coding
ENSG00000170091	NSG2	neuronal vesicle trafficking associated 2	3.1	-0.22	2.8e-05	2.7e-02	protein_coding
ENSG00000162437	RAVER2	ribonucleoprotein, PTB binding 2	170	0.12	2.8e-05	2.7e-02	protein_coding
ENSG00000111961	SASH1	SAM and SH3 domain containing 1	200	0.13	3.6e-05	3.2e-02	protein_coding
ENSG00000167306	MYO5B	myosin VB	14	-0.22	3.6e-05	3.2e-02	protein_coding
ENSG00000254975	NA	NA	3.6	0.23	3.8e-05	3.3e-02	lncRNA
ENSG00000151778	SERP2	stress associated endoplasmic reticulum protein family member 2	7.4	-0.15	5.5e-05	4.4e-02	protein_coding
ENSG00000242349	NA	NA	7.9	-0.16	5.7e-05	4.4e-02	NA
ENSG00000267320	NA	NA	3.6	-0.47	5.7e-05	4.4e-02	lncRNA
ENSG00000137959	IFI44L	interferon induced protein 44 like	3600	0.24	5.9e-05	4.4e-02	protein_coding
ENSG00000154165	GPR15	G protein-coupled receptor 15	670	0.2	5.9e-05	4.4e-02	protein_coding
ENSG00000115155	OTOF	otoferlin	15	0.19	6.1e-05	4.4e-02	protein_coding
ENSG00000280200	NA	NA	1.8	-0.27	6.9e-05	4.8e-02	TEC
ENSG00000244300	GATA2-AS1	GATA2 antisense RNA 1	1.9	-0.22	7.6e-05	5.2e-02	lncRNA
ENSG00000184979	USP18	ubiquitin specific peptidase 18	130	0.16	7.8e-05	5.2e-02	protein_coding
ENSG00000181123	NA	NA	2.7	0.26	8.2e-05	5.2e-02	lncRNA
ENSG00000223797	ENTPD3-AS1	ENTPD3 antisense RNA 1	110	0.056	8.3e-05	5.2e-02	lncRNA
ENSG00000240616	RPS6P25	ribosomal protein S6 pseudogene 25	16	-0.098	9.3e-05	5.6e-02	processed_pseudogene
ENSG00000134545	KLRC1	killer cell lectin like receptor C1	400	0.11	9.5e-05	5.6e-02	protein_coding
ENSG00000139973	SYT16	synaptotagmin 16	2.4	-0.24	9.6e-05	5.6e-02	protein_coding
ENSG00000154277	UCHL1	ubiquitin C-terminal hydrolase L1	1.7	-0.31	9.7e-05	5.6e-02	protein_coding
ENSG00000268658	LINC00664	long intergenic non-protein coding RNA 664	23	-0.15	1.0e-04	5.7e-02	lncRNA
ENSG00000278599	TBC1D3E	TBC1 domain family member 3E	2.9	0.18	1.1e-04	5.7e-02	protein_coding
ENSG00000268555	NA	NA	660	-0.17	1.1e-04	5.7e-02	lncRNA
ENSG00000270828	NA	NA	2.4	-0.3	1.1e-04	5.7e-02	lncRNA
ENSG00000259780	NA	NA	0.81	0.36	1.1e-04	5.7e-02	lncRNA
ENSG00000239437	RN7SL752P	RNA, 7SL, cytoplasmic 752, pseudogene	29	0.19	1.1e-04	5.7e-02	misc_RNA
ENSG00000280096	NA	NA	1.6	0.26	1.2e-04	5.8e-02	TEC
ENSG00000279858	NA	NA	4.7	-0.19	1.3e-04	6.2e-02	TEC
ENSG00000115112	TFCP2L1	transcription factor CP2 like 1	28	-0.18	1.3e-04	6.2e-02	protein_coding
ENSG00000268278	NA	NA	19	-0.18	1.4e-04	6.2e-02	unprocessed_pseudogene
ENSG00000080823	MOK	MOK protein kinase	34	-0.086	1.4e-04	6.2e-02	protein_coding
ENSG00000170153	RNF150	ring finger protein 150	18	0.41	1.4e-04	6.2e-02	protein_coding
ENSG00000225151	GOLGA2P7	GOLGA2 pseudogene 7	3.3	0.18	1.4e-04	6.2e-02	transcribed_unprocessed_pseudogene
ENSG00000204954	C12orf73	chromosome 12 open reading frame 73	94	0.043	1.4e-04	6.2e-02	protein_coding
ENSG00000236153	NA	NA	1.3	-0.28	1.4e-04	6.2e-02	lncRNA
ENSG00000188290	HES4	hes family bHLH transcription factor 4	14	0.19	1.5e-04	6.4e-02	protein_coding
ENSG00000274373	NA	NA	2.8	-0.2	1.6e-04	6.7e-02	lncRNA
ENSG00000175749	EIF3KP1	eukaryotic translation initiation factor 3 subunit K pseudogene 1	5.5	0.14	1.9e-04	7.6e-02	processed_pseudogene
ENSG00000207340	RNVU1-1	RNA, variant U1 small nuclear 1	7.4	-0.21	1.9e-04	7.6e-02	snRNA
ENSG00000280441	NA	NA	2	-0.26	1.9e-04	7.6e-02	lncRNA
ENSG00000116729	WLS	Wnt ligand secretion mediator	2000	-0.098	2.0e-04	7.8e-02	protein_coding
ENSG00000235172	LINC01366	long intergenic non-protein coding RNA 1366	17	-0.086	2.0e-04	7.8e-02	lncRNA
ENSG00000231966	LINC02818	long intergenic non-protein coding RNA 2818	4.5	-0.14	2.1e-04	8.0e-02	lncRNA
ENSG00000248874	C5orf17	NA	11	-0.36	2.1e-04	8.1e-02	lncRNA
ENSG00000171786	NHLH1	nescient helix-loop-helix 1	1.5	-0.24	2.3e-04	8.4e-02	protein_coding
ENSG00000188004	SNHG28	small nucleolar RNA host gene 28	34	-0.073	2.3e-04	8.5e-02	lncRNA
ENSG00000279631	NA	NA	40	0.069	2.4e-04	8.6e-02	TEC
ENSG00000101335	MYL9	myosin light chain 9	160	-0.13	2.5e-04	8.8e-02	protein_coding
ENSG00000276571	NA	NA	5.4	-0.13	2.5e-04	8.8e-02	lncRNA
ENSG00000084710	EFR3B	EFR3 homolog B	1.7	-0.22	2.6e-04	9.1e-02	protein_coding
ENSG00000271967	NA	NA	6.6	0.11	2.7e-04	9.2e-02	lncRNA
ENSG00000231204	NA	NA	1.6	-0.28	2.8e-04	9.3e-02	lncRNA
ENSG00000254454	RCC2P6	regulator of chromosome condensation 2 pseudogene 6	8.3	-0.13	2.9e-04	9.4e-02	processed_pseudogene
ENSG00000232859	LYRM9	LYR motif containing 9	190	0.046	3.0e-04	9.4e-02	protein_coding
ENSG00000168874	ATOH8	atonal bHLH transcription factor 8	24	-0.16	3.0e-04	9.4e-02	protein_coding
ENSG00000254380	NA	NA	1.7	0.24	3.0e-04	9.4e-02	lncRNA
ENSG00000187608	ISG15	ISG15 ubiquitin like modifier	760	0.19	3.0e-04	9.4e-02	protein_coding
ENSG00000259083	NA	NA	5.4	0.13	3.0e-04	9.4e-02	lncRNA
ENSG00000158286	RNF207	ring finger protein 207	23	0.12	3.2e-04	9.8e-02	protein_coding
ENSG00000259150	LINC00929	long intergenic non-protein coding RNA 929	1.9	-0.23	3.2e-04	9.9e-02	lncRNA
ENSG00000229887	HNRNPA1P6	heterogeneous nuclear ribonucleoprotein A1 pseudogene 6	1.7	0.2	3.3e-04	9.9e-02	transcribed_unprocessed_pseudogene
ENSG00000143469	SYT14	synaptotagmin 14	1.8	-0.28	3.3e-04	9.9e-02	protein_coding

## Sheet: S3. STIR composite
ensemblID	HGNC symbol	Genename	BaseMean	Log2FC	Pvalue	Adjusted pvalue	Gene biotype
ENSG00000156689	GLYATL2	glycine-N-acyltransferase like 2	57	-1.6	2.4e-08	0.00062	protein_coding
ENSG00000171246	NPTX1	neuronal pentraxin 1	3.4	-0.88	6.3e-07	0.0081	protein_coding
ENSG00000207340	RNVU1-1	RNA, variant U1 small nuclear 1	7.4	-0.9	2e-06	0.017	snRNA
ENSG00000101335	MYL9	myosin light chain 9	160	-0.54	3.8e-06	0.025	protein_coding
ENSG00000165949	IFI27	interferon alpha inducible protein 27	540	1.2	9.1e-06	0.041	protein_coding
ENSG00000207005	RNU1-2	RNA, U1 small nuclear 2	750	1.2	9.5e-06	0.041	snRNA
ENSG00000240661	NA	NA	9.2	1.5	1.1e-05	0.042	transcribed_unitary_pseudogene
ENSG00000262074	SNORD3B-2	small nucleolar RNA, C/D box 3B-2	1700	-0.9	1.3e-05	0.043	snoRNA
ENSG00000134321	RSAD2	radical S-adenosyl methionine domain containing 2	4500	0.89	1.6e-05	0.045	protein_coding
ENSG00000162437	RAVER2	ribonucleoprotein, PTB binding 2	170	0.42	1.7e-05	0.045	protein_coding
ENSG00000241361	SLC25A24P1	SLC25A24 pseudogene 1	7.2	1.4	2.8e-05	0.065	transcribed_unprocessed_pseudogene
ENSG00000251273	LINC02228	long intergenic non-protein coding RNA 2228	1.6	-1.3	3.7e-05	0.079	lncRNA
ENSG00000283312	NA	NA	7	-0.46	5.4e-05	0.099	processed_pseudogene
ENSG00000227766	NA	NA	37	0.36	5.5e-05	0.099	unprocessed_pseudogene
ENSG00000222032	NA	NA	12	-0.44	6.2e-05	0.099	lncRNA
ENSG00000175352	NRIP3	nuclear receptor interacting protein 3	51	0.3	6.3e-05	0.099	protein_coding
ENSG00000261131	NA	NA	6.5	-0.45	6.8e-05	0.099	lncRNA
ENSG00000278665	NA	NA	2.3	-0.8	7.2e-05	0.099	unprocessed_pseudogene
ENSG00000225231	LINC02470	long intergenic non-protein coding RNA 2470	62	-1	7.7e-05	0.099	lncRNA
ENSG00000223756	TSSC2	tumor suppressing subtransferable candidate 2 (pseudogene)	5.8	-1.1	7.9e-05	0.099	transcribed_unprocessed_pseudogene
ENSG00000245662	LINC02211	long intergenic non-protein coding RNA 2211	1.5	-1.7	8.1e-05	0.099	lncRNA

## Sheet: S4. STIR intensity
ensemblID	HGNC symbol	Genename	BaseMean	Log2FC	Pvalue	Adjusted pvalue	Gene biotype
ENSG00000156689	GLYATL2	glycine-N-acyltransferase like 2	57	-0.077	1.1e-06	0.028	protein_coding
ENSG00000117226	GBP3	guanylate binding protein 3	2100	0.017	9.9e-06	0.091	protein_coding
ENSG00000134363	FST	follistatin	6.2	-0.077	1.1e-05	0.091	protein_coding

## Sheet: S5. GSEA STIR volume
Upregulation
GENE SET NAME	GENE SET SOURCE	GENE SET SOURCE IDENTIFIER	SIZE	ES	NES	NOM p-val	FDR q-val	FWER p-val	RANK AT MAX	LEADING EDGE
HALLMARK_INTERFERON_ALPHA_RESPONSE	MSIGDB_C2	HALLMARK_INTERFERON_ALPHA_RESPONSE	95	0.719162	2.66712	0	0	0	3695	tags=54%, list=18%, signal=65%
INTERFERON ALPHA BETA SIGNALING	REACTOME	R-HSA-909733.2	52	0.753782	2.59372	0	0	0	1904	tags=46%, list=9%, signal=51%
HALLMARK_INTERFERON_GAMMA_RESPONSE	MSIGDB_C2	HALLMARK_INTERFERON_GAMMA_RESPONSE	197	0.614364	2.56788	0	0	0	2861	tags=31%, list=14%, signal=36%
TYPE I INTERFERON SIGNALING PATHWAY	GOBP	GO:0060337	49	0.728772	2.44281	0	0	0	1904	tags=45%, list=9%, signal=49%
CELLULAR RESPONSE TO TYPE I INTERFERON	GOBP	GO:0071357	49	0.728772	2.43851	0	0	0	1904	tags=45%, list=9%, signal=49%
RESPONSE TO TYPE I INTERFERON	GOBP	GO:0034340	52	0.704718	2.41903	0	0	0	1904	tags=42%, list=9%, signal=47%
DEFENSE RESPONSE TO VIRUS	GOBP	GO:0051607	99	0.597925	2.2695	0	0	0	2991	tags=33%, list=15%, signal=39%
OXIDATIVE PHOSPHORYLATION	GOBP	GO:0006119	68	0.619807	2.23828	0	0	0	5511	tags=62%, list=27%, signal=85%
MITOCHONDRIAL RESPIRATORY CHAIN COMPLEX ASSEMBLY	GOBP	GO:0033108	83	0.610044	2.2141	0	9.13765e-05	0.001	4841	tags=58%, list=24%, signal=76%
RESPONSE TO VIRUS	GOBP	GO:0009615	170	0.526547	2.18268	0	0.000492908	0.006	3022	tags=28%, list=15%, signal=32%
ATP SYNTHESIS COUPLED ELECTRON TRANSPORT	GOBP	GO:0042773	64	0.617495	2.18104	0	0.000522528	0.007	5511	tags=63%, list=27%, signal=86%
MITOCHONDRIAL ATP SYNTHESIS COUPLED ELECTRON TRANSPORT	GOBP	GO:0042775	63	0.613304	2.17267	0	0.000613603	0.009	5511	tags=62%, list=27%, signal=85%
RESPIRATORY ELECTRON TRANSPORT	REACTOME	R-HSA-611105.3	87	0.591897	2.16685	0	0.000628641	0.01	6842	tags=72%, list=34%, signal=109%
ELECTRON TRANSPORT CHAIN	GOBP	GO:0022900	74	0.594121	2.16015	0	0.000701446	0.012	5511	tags=58%, list=27%, signal=80%
MITOCHONDRIAL TRANSLATIONAL ELONGATION	GOBP	GO:0070125	87	0.564445	2.14805	0	0.00082085	0.015	5672	tags=55%, list=28%, signal=77%
RESPIRATORY ELECTRON TRANSPORT CHAIN	GOBP	GO:0022904	73	0.585965	2.13264	0	0.00123541	0.024	5511	tags=58%, list=27%, signal=79%
MITOCHONDRIAL TRANSLATION TERMINATION	REACTOME	R-HSA-5419276.1	86	0.564631	2.12818	0	0.00116274	0.024	5672	tags=55%, list=28%, signal=76%
REGULATION OF VIRAL LIFE CYCLE	GOBP	GO:1903900	125	0.539874	2.12513	0	0.00118949	0.026	1539	tags=22%, list=8%, signal=24%
COMPLEX I BIOGENESIS	REACTOME DATABASE ID RELEASE 72	6799198	47	0.638242	2.11715	0	0.00125654	0.029	6491	tags=74%, list=32%, signal=110%
NEGATIVE REGULATION OF VIRAL LIFE CYCLE	GOBP	GO:1903901	69	0.589129	2.11606	0	0.00123456	0.03	1452	tags=28%, list=7%, signal=30%
MITOCHONDRIAL ELECTRON TRANSPORT, NADH TO UBIQUINONE	GOBP	GO:0006120	37	0.668145	2.10876	0	0.00141042	0.036	4801	tags=62%, list=24%, signal=82%
NADH DEHYDROGENASE COMPLEX ASSEMBLY	GOBP	GO:0010257	53	0.611902	2.10823	0	0.00134631	0.036	4785	tags=57%, list=24%, signal=74%
TRANSLATIONAL TERMINATION	GOBP	GO:0006415	93	0.555654	2.10149	0	0.00146481	0.04	5672	tags=53%, list=28%, signal=73%
MITOCHONDRIAL RESPIRATORY CHAIN COMPLEX I ASSEMBLY	GOBP	GO:0032981	53	0.611902	2.0983	0	0.00150645	0.043	4785	tags=57%, list=24%, signal=74%
OXIDATIVE PHOSPHORYLATION	WIKIPATHWAYS_20200410	WP623	34	0.667944	2.09589	0	0.00147904	0.044	4801	tags=65%, list=24%, signal=85%
MITOCHONDRIAL TRANSLATION	REACTOME	R-HSA-5368287.1	92	0.55416	2.09411	0	0.00148501	0.046	6082	tags=57%, list=30%, signal=81%
MITOCHONDRIAL TRANSLATION INITIATION	REACTOME	R-HSA-5368286.1	86	0.558459	2.09035	0	0.00155251	0.05	6082	tags=58%, list=30%, signal=83%
MITOCHONDRIAL TRANSLATION ELONGATION	REACTOME	R-HSA-5389840.1	86	0.562955	2.08824	0	0.00155552	0.052	5672	tags=55%, list=28%, signal=76%
MITOCHONDRIAL GENE EXPRESSION	GOBP	GO:0140053	131	0.527782	2.08188	0	0.00170008	0.059	6540	tags=57%, list=33%, signal=84%
NEGATIVE REGULATION OF VIRAL GENOME REPLICATION	GOBP	GO:0045071	52	0.613198	2.07498	0	0.00186197	0.067	1452	tags=33%, list=7%, signal=35%
MITOCHONDRIAL TRANSLATIONAL TERMINATION	GOBP	GO:0070126	87	0.563796	2.06011	0	0.00249253	0.089	5672	tags=54%, list=28%, signal=75%
REGULATION OF VIRAL GENOME REPLICATION	GOBP	GO:0045069	80	0.562312	2.05865	0	0.0025689	0.094	1539	tags=28%, list=8%, signal=30%
RESPIRATORY ELECTRON TRANSPORT, ATP SYNTHESIS BY CHEMIOSMOTIC COUPLING, AND HEAT PRODUCTION BY UNCOUPLING PROTEINS.	REACTOME DATABASE ID RELEASE 72	163200	91	0.548575	2.05455	0	0.00261469	0.097	6842	tags=71%, list=34%, signal=108%
NEGATIVE REGULATION OF VIRAL PROCESS	GOBP	GO:0048525	82	0.552745	2.04779	0	0.002948	0.113	1452	tags=24%, list=7%, signal=26%
MITOCHONDRIAL TRANSLATION	GOBP	GO:0032543	107	0.529283	2.0299	0	0.00375614	0.147	6540	tags=58%, list=33%, signal=85%
MITOCHONDRIAL COMPLEX I ASSEMBLY MODEL OXPHOS SYSTEM	WIKIPATHWAYS_20200410	WP4324	45	0.612622	2.00631	0	0.00577275	0.217	6491	tags=71%, list=32%, signal=105%
TRANSLATIONAL ELONGATION	GOBP	GO:0006414	104	0.517015	1.98395	0	0.00795254	0.293	6082	tags=55%, list=30%, signal=78%
RIBOSOMAL LARGE SUBUNIT BIOGENESIS	GOBP	GO:0042273	64	0.545601	1.97901	0	0.00839384	0.313	4928	tags=45%, list=25%, signal=60%
INTERFERON SIGNALING	REACTOME	R-HSA-913531.2	170	0.474808	1.96769	0	0.01001	0.376	1904	tags=22%, list=9%, signal=24%
NEGATIVE REGULATION OF MULTI-ORGANISM PROCESS	GOBP	GO:0043901	119	0.49344	1.95984	0	0.0109771	0.414	3621	tags=31%, list=18%, signal=38%
ANTIVIRAL MECHANISM BY IFN-STIMULATED GENES	REACTOME	R-HSA-1169410.3	75	0.529004	1.94253	0	0.0140929	0.499	1320	tags=20%, list=7%, signal=21%
MAJOR PATHWAY OF RRNA PROCESSING IN THE NUCLEOLUS AND CYTOSOL	REACTOME	R-HSA-6791226.3	168	0.475045	1.94049	0	0.0140905	0.505	6367	tags=55%, list=32%, signal=80%
RRNA PROCESSING IN THE NUCLEUS AND CYTOSOL	REACTOME DATABASE ID RELEASE 72	8868773	177	0.467243	1.93908	0	0.0139903	0.508	6367	tags=55%, list=32%, signal=80%
CELLULAR RESPIRATION	GOBP	GO:0045333	108	0.499867	1.92331	0	0.0168426	0.59	6842	tags=63%, list=34%, signal=95%
RRNA PROCESSING	REACTOME	R-HSA-72312.3	183	0.464573	1.91725	0	0.0178925	0.62	6367	tags=55%, list=32%, signal=79%
CHOLESTEROL BIOSYNTHESIS	REACTOME	R-HSA-191273.4	20	0.682455	1.91644	0	0.017718	0.624	4963	tags=70%, list=25%, signal=93%
TRNA METABOLIC PROCESS	GOBP	GO:0006399	136	0.475404	1.90998	0	0.0187393	0.653	5977	tags=54%, list=30%, signal=77%
ELECTRON TRANSPORT CHAIN (OXPHOS SYSTEM IN MITOCHONDRIA)	WIKIPATHWAYS_20200410	WP111	64	0.537263	1.90902	0	0.0185547	0.656	5511	tags=59%, list=27%, signal=82%
RESPONSE TO INTERFERON-BETA	GOBP	GO:0035456	22	0.672111	1.89416	0	0.0223565	0.735	3936	tags=45%, list=20%, signal=56%
THE HUMAN IMMUNE RESPONSE TO TUBERCULOSIS	WIKIPATHWAYS_20200410	WP4197	22	0.652292	1.89197	0.00206186	0.0226334	0.745	1617	tags=27%, list=8%, signal=30%
NEGATIVE REGULATION OF AXON GUIDANCE	GOBP	GO:1902668	17	0.701339	1.87743	0.00206186	0.0273769	0.803	1653	tags=29%, list=8%, signal=32%
REGULATION OF VIRAL PROCESS	GOBP	GO:0050792	180	0.452352	1.86397	0	0.0324092	0.868	3024	tags=24%, list=15%, signal=29%
CYTOCHROME COMPLEX ASSEMBLY	GOBP	GO:0017004	31	0.609799	1.86316	0	0.0321688	0.873	4841	tags=58%, list=24%, signal=76%
RESPONSE TO INTERFERON-ALPHA	GOBP	GO:0035455	17	0.688022	1.84601	0.0020202	0.0394303	0.922	2746	tags=41%, list=14%, signal=48%
RRNA PROCESSING	GOBP	GO:0006364	164	0.4506	1.84382	0	0.0397007	0.924	6498	tags=53%, list=32%, signal=78%
THE CITRIC ACID (TCA) CYCLE AND RESPIRATORY ELECTRON TRANSPORT	REACTOME	R-HSA-1428517.1	135	0.456294	1.83089	0	0.046543	0.96	6764	tags=62%, list=34%, signal=93%
TRNA PROCESSING	GOBP	GO:0008033	94	0.483527	1.82675	0	0.0480773	0.966	5977	tags=59%, list=30%, signal=83%
HALLMARK_OXIDATIVE_PHOSPHORYLATION	MSIGDB_C2	HALLMARK_OXIDATIVE_PHOSPHORYLATION	171	0.443515	1.82672	0	0.0472484	0.966	5672	tags=43%, list=28%, signal=60%
REGULATION OF SYMBIOSIS, ENCOMPASSING MUTUALISM THROUGH PARASITISM	GOBP	GO:0043903	190	0.438793	1.82642	0	0.0466142	0.967	3024	tags=23%, list=15%, signal=27%

## Sheet: S6. GSEA STIR intensity
Upregulation
GENE SET NAME	GENE SET SOURCE	GENE SET SOURCE IDENTIFIER	SIZE	ES	NES	NOM p-val	FDR q-val	FWER p-val	RANK AT MAX	LEADING EDGE
HALLMARK_INTERFERON_ALPHA_RESPONSE	MSIGDB_C2	HALLMARK_INTERFERON_ALPHA_RESPONSE	95	0.760345	3.09025	0	0	0	1949	tags=53%, list=10%, signal=58%
HALLMARK_INTERFERON_GAMMA_RESPONSE	MSIGDB_C2	HALLMARK_INTERFERON_GAMMA_RESPONSE	197	0.645561	2.89597	0	0	0	2132	tags=37%, list=11%, signal=40%
TYPE I INTERFERON SIGNALING PATHWAY	GOBP	GO:0060337	49	0.744229	2.7329	0	0	0	2046	tags=41%, list=10%, signal=45%
RESPONSE TO TYPE I INTERFERON	GOBP	GO:0034340	52	0.73596	2.72992	0	0	0	2046	tags=38%, list=10%, signal=43%
CELLULAR RESPONSE TO TYPE I INTERFERON	GOBP	GO:0071357	49	0.744229	2.6869	0	0	0	2046	tags=41%, list=10%, signal=45%
HALLMARK_E2F_TARGETS	MSIGDB_C2	HALLMARK_E2F_TARGETS	188	0.581073	2.61548	0	0	0	3848	tags=53%, list=19%, signal=65%
NEGATIVE REGULATION OF VIRAL GENOME REPLICATION	GOBP	GO:0045071	52	0.705505	2.59421	0	0	0	780	tags=33%, list=4%, signal=34%
DEFENSE RESPONSE TO VIRUS	GOBP	GO:0051607	99	0.626176	2.59316	0	0	0	1575	tags=29%, list=8%, signal=32%
INTERFERON ALPHA BETA SIGNALING	REACTOME	R-HSA-909733.2	52	0.706312	2.58975	0	0	0	1047	tags=31%, list=5%, signal=32%
RESPONSE TO VIRUS	GOBP	GO:0009615	170	0.545322	2.42219	0	0	0	1611	tags=26%, list=8%, signal=28%
NEGATIVE REGULATION OF VIRAL LIFE CYCLE	GOBP	GO:1903901	69	0.625756	2.40648	0	0	0	780	tags=26%, list=4%, signal=27%
NEGATIVE REGULATION OF VIRAL PROCESS	GOBP	GO:0048525	82	0.601264	2.36557	0	0	0	780	tags=24%, list=4%, signal=25%
THE HUMAN IMMUNE RESPONSE TO TUBERCULOSIS	WIKIPATHWAYS_20200410	WP4197	22	0.777336	2.35446	0	0	0	1998	tags=45%, list=10%, signal=50%
SYNTHESIS OF DNA	REACTOME DATABASE ID RELEASE 72	69239	115	0.540664	2.30315	0	0.000104706	0.002	3657	tags=41%, list=18%, signal=50%
CDT1 ASSOCIATION WITH THE CDC6:ORC:ORIGIN COMPLEX	REACTOME	R-HSA-68827.2	56	0.614743	2.2957	0	9.77254e-05	0.002	2360	tags=34%, list=12%, signal=38%
RESOLUTION OF SISTER CHROMATID COHESION	REACTOME	R-HSA-2500257.1	94	0.563223	2.29262	0	9.16176e-05	0.002	3154	tags=46%, list=16%, signal=54%
DNA REPLICATION	REACTOME	R-HSA-69306.4	122	0.53485	2.29124	0	8.62283e-05	0.002	3792	tags=43%, list=19%, signal=52%
G2 M CHECKPOINTS	REACTOME DATABASE ID RELEASE 72	69481	126	0.536521	2.27428	0	0.000121334	0.003	3799	tags=41%, list=19%, signal=51%
ORC1 REMOVAL FROM CHROMATIN	REACTOME	R-HSA-68949.3	68	0.598247	2.27275	0	0.000154574	0.004	5021	tags=51%, list=25%, signal=68%
DNA REPLICATION CHECKPOINT	GOBP	GO:0000076	17	0.804042	2.26594	0	0.000220147	0.006	2432	tags=65%, list=12%, signal=74%
SEPARATION OF SISTER CHROMATIDS	REACTOME DATABASE ID RELEASE 72	2467813	155	0.510874	2.26567	0	0.000209664	0.006	4660	tags=49%, list=23%, signal=63%
REGULATION OF VIRAL GENOME REPLICATION	GOBP	GO:0045069	80	0.580826	2.26497	0	0.000233564	0.007	780	tags=23%, list=4%, signal=23%
ACTIVATION OF THE PRE-REPLICATIVE COMPLEX	REACTOME DATABASE ID RELEASE 72	68962	31	0.691947	2.26392	0	0.000223409	0.007	2293	tags=52%, list=11%, signal=58%
G1 S TRANSITION	REACTOME DATABASE ID RELEASE 72	69206	126	0.54106	2.25763	0	0.0002141	0.007	3792	tags=44%, list=19%, signal=54%
ACTIVATION OF ATR IN RESPONSE TO REPLICATION STRESS	REACTOME	R-HSA-176187.2	37	0.675053	2.24647	0	0.000234193	0.008	2638	tags=51%, list=13%, signal=59%
INTERFERON SIGNALING	REACTOME	R-HSA-913531.2	170	0.50594	2.23262	0	0.000310896	0.011	2048	tags=23%, list=10%, signal=25%
SWITCHING OF ORIGINS TO A POST-REPLICATIVE STATE	REACTOME DATABASE ID RELEASE 72	69052	87	0.55561	2.23214	0	0.000299381	0.011	5021	tags=53%, list=25%, signal=70%
DNA REPLICATION PRE-INITIATION	REACTOME DATABASE ID RELEASE 72	69002	80	0.557823	2.19688	0	0.000551498	0.021	2360	tags=34%, list=12%, signal=38%
REGULATION OF MITOTIC CELL CYCLE	REACTOME DATABASE ID RELEASE 72	453276	83	0.551916	2.19142	0	0.000532481	0.021	5008	tags=54%, list=25%, signal=72%
APC C-MEDIATED DEGRADATION OF CELL CYCLE PROTEINS	REACTOME DATABASE ID RELEASE 72	174143	83	0.551916	2.18929	0	0.000539127	0.022	5008	tags=54%, list=25%, signal=72%
S PHASE	REACTOME DATABASE ID RELEASE 72	69242	154	0.503317	2.18297	0	0.000545555	0.023	3688	tags=40%, list=18%, signal=48%
RETINOBLASTOMA GENE IN CANCER	WIKIPATHWAYS_20200410	WP2446	80	0.539637	2.15566	0	0.000828658	0.035	3799	tags=54%, list=19%, signal=66%
AMPLIFICATION OF SIGNAL FROM UNATTACHED KINETOCHORES VIA A MAD2 INHIBITORY SIGNAL	REACTOME DATABASE ID RELEASE 72	141444	85	0.533372	2.14529	0	0.00102794	0.045	4181	tags=52%, list=21%, signal=65%
DNA REPLICATION	WIKIPATHWAYS_20200410	WP466	40	0.623502	2.14347	0	0.00101946	0.046	2293	tags=43%, list=11%, signal=48%
REGULATION OF DNA-DEPENDENT DNA REPLICATION	GOBP	GO:0090329	42	0.618867	2.14119	0	0.00103353	0.048	1801	tags=43%, list=9%, signal=47%
ASSEMBLY OF THE PRE-REPLICATIVE COMPLEX	REACTOME DATABASE ID RELEASE 72	68867	65	0.557151	2.14002	0	0.00100482	0.048	2360	tags=31%, list=12%, signal=35%
MITOTIC G1 PHASE AND G1 S TRANSITION	REACTOME DATABASE ID RELEASE 72	453279	143	0.496444	2.13618	0	0.00103745	0.05	3792	tags=41%, list=19%, signal=50%
DNA REPLICATION	GOBP	GO:0006260	153	0.495014	2.13573	0	0.00101015	0.05	3810	tags=44%, list=19%, signal=54%
G1 S-SPECIFIC TRANSCRIPTION	REACTOME	R-HSA-69205.3	27	0.669753	2.13265	0	0.00107873	0.055	3209	tags=52%, list=16%, signal=62%
ANTIVIRAL MECHANISM BY IFN-STIMULATED GENES	REACTOME	R-HSA-1169410.3	75	0.553367	2.13152	0	0.00105176	0.055	3634	tags=36%, list=18%, signal=44%
AMPLIFICATION OF SIGNAL FROM THE KINETOCHORES	REACTOME	R-HSA-141424.2	85	0.533372	2.12991	0	0.0010984	0.059	4181	tags=52%, list=21%, signal=65%
IMMUNOGLOBULIN PRODUCTION	GOBP	GO:0002377	89	0.522516	2.12163	0	0.00128296	0.071	3674	tags=40%, list=18%, signal=49%
BIOCARTA_MCM_PATHWAY	MSIGDB_C2	BIOCARTA_MCM_PATHWAY	18	0.747294	2.10868	0	0.00152691	0.087	1497	tags=44%, list=7%, signal=48%
HALLMARK_G2M_CHECKPOINT	MSIGDB_C2	HALLMARK_G2M_CHECKPOINT	181	0.469425	2.10631	0	0.00157607	0.092	3799	tags=44%, list=19%, signal=53%
ACTIVATION OF APC C AND APC C:CDC20 MEDIATED DEGRADATION OF MITOTIC PROTEINS	REACTOME DATABASE ID RELEASE 72	176814	73	0.536891	2.10403	0	0.00157403	0.093	4998	tags=52%, list=25%, signal=69%
TYPE II INTERFERON SIGNALING (IFNG)	WIKIPATHWAYS_20200410	WP619	32	0.641569	2.10008	0	0.00160505	0.096	2303	tags=41%, list=11%, signal=46%
MITOCHONDRIAL GENE EXPRESSION	GOBP	GO:0140053	131	0.499487	2.09979	0	0.0015709	0.096	5892	tags=54%, list=29%, signal=76%
REGULATION OF APC C ACTIVATORS BETWEEN G1 S AND EARLY ANAPHASE	REACTOME	R-HSA-176408.3	77	0.526031	2.0889	0	0.00184621	0.112	5008	tags=52%, list=25%, signal=69%
MITOTIC SPINDLE CHECKPOINT	REACTOME	R-HSA-69618.2	101	0.518809	2.08689	0	0.00188382	0.116	4181	tags=51%, list=21%, signal=65%
MITOCHONDRIAL TRANSLATION INITIATION	REACTOME	R-HSA-5368286.1	86	0.516023	2.07983	0	0.00212667	0.133	5892	tags=55%, list=29%, signal=77%
E2F MEDIATED REGULATION OF DNA REPLICATION	REACTOME DATABASE ID RELEASE 72	113510	20	0.715084	2.07981	0	0.00208497	0.133	1516	tags=50%, list=8%, signal=54%
DNA-DEPENDENT DNA REPLICATION	GOBP	GO:0006261	103	0.50626	2.0721	0	0.00222868	0.143	3810	tags=45%, list=19%, signal=55%
MITOCHONDRIAL TRANSLATION	REACTOME	R-HSA-5368287.1	92	0.513958	2.06445	0	0.00241205	0.156	5892	tags=54%, list=29%, signal=77%
CYCLIN A B1 B2 ASSOCIATED EVENTS DURING G2 M TRANSITION	REACTOME	R-HSA-69273.6	24	0.665578	2.06432	0	0.00236738	0.156	2928	tags=54%, list=15%, signal=63%
ATR SIGNALING PATHWAY	PATHWAY INTERACTION DATABASE NCI-NATURE CURATED DATA	ATR SIGNALING PATHWAY	39	0.602623	2.06239	0	0.00237789	0.159	2686	tags=46%, list=13%, signal=53%
MITOCHONDRIAL TRANSLATION TERMINATION	REACTOME	R-HSA-5419276.1	86	0.513983	2.0587	0	0.00246723	0.169	5892	tags=53%, list=29%, signal=75%
MITOCHONDRIAL TRANSLATIONAL TERMINATION	GOBP	GO:0070126	87	0.515371	2.05719	0	0.00246265	0.172	5892	tags=54%, list=29%, signal=76%
MITOCHONDRIAL TRANSLATIONAL ELONGATION	GOBP	GO:0070125	87	0.516752	2.05631	0	0.00245768	0.174	5892	tags=55%, list=29%, signal=78%
CENTROMERE COMPLEX ASSEMBLY	GOBP	GO:0034508	32	0.626486	2.05627	0	0.00241602	0.174	3116	tags=50%, list=16%, signal=59%
MITOCHONDRIAL TRANSLATION	GOBP	GO:0032543	107	0.498172	2.05509	0	0.00244984	0.18	6377	tags=57%, list=32%, signal=83%
MITOCHONDRIAL RESPIRATORY CHAIN COMPLEX ASSEMBLY	GOBP	GO:0033108	83	0.518167	2.04412	0	0.00289746	0.216	4959	tags=40%, list=25%, signal=53%
PLK1 SIGNALING EVENTS	PATHWAY INTERACTION DATABASE NCI-NATURE CURATED DATA	PLK1 SIGNALING EVENTS	43	0.565163	2.03967	0	0.0030057	0.228	2766	tags=44%, list=14%, signal=51%
NEGATIVE REGULATION OF CHROMOSOME SEPARATION	GOBP	GO:1905819	22	0.682472	2.03495	0	0.00314564	0.241	1790	tags=45%, list=9%, signal=50%
CELLULAR RESPONSE TO INTERFERON-GAMMA	GOBP	GO:0071346	99	0.494857	2.03283	0	0.00318876	0.246	2186	tags=26%, list=11%, signal=29%
PID_ATR_PATHWAY	MSIGDB_C2	PID_ATR_PATHWAY	38	0.603378	2.03268	0	0.0031512	0.247	2686	tags=47%, list=13%, signal=55%
MITOCHONDRIAL TRANSLATION ELONGATION	REACTOME	R-HSA-5389840.1	86	0.513445	2.03128	0	0.00317072	0.251	5892	tags=55%, list=29%, signal=77%
NEGATIVE REGULATION OF MITOTIC SISTER CHROMATID SEPARATION	GOBP	GO:2000816	22	0.682472	2.02671	0	0.00328844	0.262	1790	tags=45%, list=9%, signal=50%
CHROMATIN REMODELING AT CENTROMERE	GOBP	GO:0031055	28	0.630958	2.02525	0	0.00330479	0.266	3116	tags=50%, list=16%, signal=59%
APC C:CDC20 MEDIATED DEGRADATION OF MITOTIC PROTEINS	REACTOME	R-HSA-176409.2	72	0.534708	2.0242	0	0.0032888	0.269	4998	tags=51%, list=25%, signal=68%
REGULATION OF VIRAL LIFE CYCLE	GOBP	GO:1903900	125	0.471496	2.02304	0	0.00326303	0.27	909	tags=18%, list=5%, signal=18%
NEGATIVE REGULATION OF MITOTIC SISTER CHROMATID SEGREGATION	GOBP	GO:0033048	23	0.652149	2.0117	0.00246914	0.00369417	0.3	1790	tags=43%, list=9%, signal=48%
REGULATION OF NUCLEASE ACTIVITY	GOBP	GO:0032069	20	0.66757	2.01014	0	0.00376615	0.309	461	tags=30%, list=2%, signal=31%
EML4 AND NUDC IN MITOTIC SPINDLE FORMATION	REACTOME DATABASE ID RELEASE 72	9648025	89	0.508152	2.00918	0	0.00378531	0.314	4181	tags=51%, list=21%, signal=64%
PRODUCTION OF MOLECULAR MEDIATOR OF IMMUNE RESPONSE	GOBP	GO:0002440	101	0.493591	2.00889	0	0.0037643	0.316	3334	tags=35%, list=17%, signal=41%
CDC20:PHOSPHO-APC C MEDIATED DEGRADATION OF CYCLIN A	REACTOME	R-HSA-174184.2	69	0.512075	2.00577	0	0.00386147	0.328	4998	tags=49%, list=25%, signal=65%
TRANSLATIONAL TERMINATION	GOBP	GO:0006415	93	0.49484	2.00018	0.00306748	0.00412272	0.348	5892	tags=53%, list=29%, signal=74%
POLO-LIKE KINASE MEDIATED EVENTS	REACTOME	R-HSA-156711.2	16	0.735342	1.99645	0.00240964	0.00436639	0.367	2306	tags=50%, list=11%, signal=56%
REGULATION OF METAPHASE/ANAPHASE TRANSITION OF CELL CYCLE	GOBP	GO:1902099	50	0.550178	1.99363	0	0.00452752	0.38	5110	tags=64%, list=25%, signal=86%
APC:CDC20 MEDIATED DEGRADATION OF CELL CYCLE PROTEINS PRIOR TO SATISFATION OF THE CELL CYCLE CHECKPOINT	REACTOME DATABASE ID RELEASE 72	179419	70	0.520519	1.99279	0	0.00449817	0.382	4998	tags=50%, list=25%, signal=66%
REGULATION OF MITOTIC SISTER CHROMATID SEPARATION	GOBP	GO:0010965	54	0.537901	1.99076	0	0.00452438	0.388	2489	tags=39%, list=12%, signal=44%
REGULATION OF MITOTIC METAPHASE/ANAPHASE TRANSITION	GOBP	GO:0030071	50	0.550178	1.98875	0	0.00460538	0.4	5110	tags=64%, list=25%, signal=86%
SUPERPATHWAY OF CHOLESTEROL BIOSYNTHESIS	HUMANCYC	PWY66-5	23	0.656057	1.98716	0	0.00463048	0.408	3524	tags=43%, list=18%, signal=53%
NEGATIVE REGULATION OF G2/M TRANSITION OF MITOTIC CELL CYCLE	GOBP	GO:0010972	77	0.499417	1.9815	0	0.00493975	0.436	3154	tags=35%, list=16%, signal=41%
MITOCHONDRIAL RESPIRATORY CHAIN COMPLEX I ASSEMBLY	GOBP	GO:0032981	53	0.535031	1.98028	0	0.00501342	0.446	4776	tags=43%, list=24%, signal=57%
NADH DEHYDROGENASE COMPLEX ASSEMBLY	GOBP	GO:0010257	53	0.535031	1.97902	0	0.00504197	0.451	4776	tags=43%, list=24%, signal=57%
ANAPHASE-PROMOTING COMPLEX-DEPENDENT CATABOLIC PROCESS	GOBP	GO:0031145	78	0.507293	1.97601	0	0.00524935	0.464	4660	tags=47%, list=23%, signal=62%
NEGATIVE REGULATION OF MITOTIC METAPHASE/ANAPHASE TRANSITION	GOBP	GO:0045841	20	0.664549	1.96973	0	0.00563031	0.489	1790	tags=45%, list=9%, signal=49%
CELL CYCLE	WIKIPATHWAYS_20200410	WP179	117	0.473818	1.96755	0	0.00569238	0.496	3792	tags=43%, list=19%, signal=52%
CHOLESTEROL BIOSYNTHESIS	REACTOME	R-HSA-191273.4	20	0.671462	1.96369	0	0.00593453	0.514	3941	tags=50%, list=20%, signal=62%
NEGATIVE REGULATION OF CELL CYCLE G2/M PHASE TRANSITION	GOBP	GO:1902750	86	0.491729	1.96141	0	0.00609014	0.529	3154	tags=35%, list=16%, signal=41%
BIOCARTA_PROTEASOME_PATHWAY	MSIGDB_C2	BIOCARTA_PROTEASOME_PATHWAY	26	0.629325	1.95089	0	0.00700565	0.579	4998	tags=58%, list=25%, signal=77%
INTERSTRAND CROSS-LINK REPAIR	GOBP	GO:0036297	49	0.53869	1.94582	0	0.00733155	0.596	2151	tags=33%, list=11%, signal=36%
SCF(SKP2)-MEDIATED DEGRADATION OF P27 P21	REACTOME DATABASE ID RELEASE 72	187577	58	0.518954	1.94502	0	0.00730841	0.6	5008	tags=50%, list=25%, signal=66%
NEGATIVE REGULATION OF SISTER CHROMATID SEGREGATION	GOBP	GO:0033046	24	0.631054	1.94142	0	0.0076382	0.613	1790	tags=42%, list=9%, signal=46%
MITOTIC SPINDLE ASSEMBLY	GOBP	GO:0090307	32	0.593505	1.93643	0	0.00801778	0.634	3568	tags=56%, list=18%, signal=68%
NEGATIVE REGULATION OF MULTI-ORGANISM PROCESS	GOBP	GO:0043901	119	0.459239	1.93384	0	0.0082281	0.652	1533	tags=21%, list=8%, signal=23%
REGULATION OF CHROMOSOME SEGREGATION	GOBP	GO:0051983	88	0.476641	1.93332	0	0.00819752	0.655	5199	tags=57%, list=26%, signal=76%
HISTONE EXCHANGE	GOBP	GO:0043486	36	0.572926	1.93152	0.0026178	0.0082885	0.664	3681	tags=50%, list=18%, signal=61%
REGULATION OF SISTER CHROMATID SEGREGATION	GOBP	GO:0033045	69	0.503917	1.92932	0	0.00841516	0.672	2489	tags=38%, list=12%, signal=43%
P53-INDEPENDENT DNA DAMAGE RESPONSE	REACTOME	R-HSA-69610.3	49	0.524056	1.92863	0.00268097	0.00837564	0.674	4998	tags=43%, list=25%, signal=57%
CENP-A CONTAINING NUCLEOSOME ASSEMBLY	GOBP	GO:0034080	24	0.623221	1.92831	0	0.00834397	0.676	3681	tags=58%, list=18%, signal=71%
NEGATIVE REGULATION OF METAPHASE/ANAPHASE TRANSITION OF CELL CYCLE	GOBP	GO:1902100	20	0.664549	1.92541	0	0.00856718	0.69	1790	tags=45%, list=9%, signal=49%
DNA STRAND ELONGATION	REACTOME DATABASE ID RELEASE 72	69190	31	0.591687	1.9247	0.00265957	0.00854867	0.693	2175	tags=39%, list=11%, signal=43%
MITOTIC PROMETAPHASE	REACTOME DATABASE ID RELEASE 72	68877	169	0.440295	1.92436	0	0.00850214	0.696	3681	tags=43%, list=18%, signal=52%
NEGATIVE REGULATION OF CHROMOSOME SEGREGATION	GOBP	GO:0051985	24	0.631054	1.92421	0	0.008442	0.696	1790	tags=42%, list=9%, signal=46%
MITOTIC SPINDLE ORGANIZATION	GOBP	GO:0007052	62	0.512834	1.91054	0	0.00999009	0.752	3736	tags=56%, list=19%, signal=69%
HOST-PATHOGEN INTERACTION OF HUMAN CORONA VIRUSES - INTERFERON INDUCTION	WIKIPATHWAYS_20200410	WP4880	31	0.589733	1.90776	0	0.0102347	0.764	1954	tags=32%, list=10%, signal=36%
DNA REPLICATION INITIATION	GOBP	GO:0006270	24	0.638892	1.90603	0.00253807	0.0103317	0.767	2293	tags=42%, list=11%, signal=47%
REGULATION OF INTERFERON-GAMMA-MEDIATED SIGNALING PATHWAY	GOBP	GO:0060334	22	0.633906	1.90115	0	0.0108473	0.784	2215	tags=32%, list=11%, signal=36%
COMPLEMENT ACTIVATION, CLASSICAL PATHWAY	GOBP	GO:0006958	47	0.534284	1.90088	0	0.0107554	0.785	3334	tags=47%, list=17%, signal=56%
BARD1 SIGNALING EVENTS	PATHWAY INTERACTION DATABASE NCI-NATURE CURATED DATA	BARD1 SIGNALING EVENTS	27	0.602151	1.90039	0	0.0106782	0.786	4291	tags=56%, list=21%, signal=71%
MITOCHONDRIAL COMPLEX I ASSEMBLY MODEL OXPHOS SYSTEM	WIKIPATHWAYS_20200410	WP4324	45	0.53005	1.89349	0	0.0113698	0.815	5393	tags=47%, list=27%, signal=64%
BIOCARTA_ATRBRCA_PATHWAY	MSIGDB_C2	BIOCARTA_ATRBRCA_PATHWAY	19	0.656821	1.89085	0.00260417	0.0116229	0.822	3071	tags=53%, list=15%, signal=62%
REGULATION OF MITOTIC SISTER CHROMATID SEGREGATION	GOBP	GO:0033047	61	0.50799	1.88997	0	0.0116566	0.825	2489	tags=38%, list=12%, signal=43%
RESPONSE TO INTERFERON-GAMMA	GOBP	GO:0034341	113	0.456226	1.8878	0	0.0118193	0.834	2186	tags=25%, list=11%, signal=28%
NUCLEAR DNA REPLICATION	GOBP	GO:0033260	39	0.552057	1.88726	0	0.0117675	0.835	2175	tags=33%, list=11%, signal=37%
P53-INDEPENDENT G1 S DNA DAMAGE CHECKPOINT	REACTOME	R-HSA-69613.2	49	0.524056	1.88086	0	0.012514	0.853	4998	tags=43%, list=25%, signal=57%
CENP-A CONTAINING CHROMATIN ORGANIZATION	GOBP	GO:0061641	24	0.623221	1.88055	0.00246914	0.0124578	0.853	3681	tags=58%, list=18%, signal=71%
NEGATIVE REGULATION OF DNA-DEPENDENT DNA REPLICATION	GOBP	GO:2000104	16	0.655297	1.87612	0.00731707	0.0128879	0.866	3071	tags=56%, list=15%, signal=66%
PID_AURORA_B_PATHWAY	MSIGDB_C2	PID_AURORA_B_PATHWAY	36	0.55374	1.87468	0.00274725	0.0129782	0.871	3846	tags=53%, list=19%, signal=65%
AURORA B SIGNALING	PATHWAY INTERACTION DATABASE NCI-NATURE CURATED DATA	AURORA B SIGNALING	36	0.553741	1.87308	0	0.0130838	0.878	3846	tags=53%, list=19%, signal=65%
REGULATION OF RESPONSE TO INTERFERON-GAMMA	GOBP	GO:0060330	22	0.633906	1.87306	0	0.0129949	0.878	2215	tags=32%, list=11%, signal=36%
HUMORAL IMMUNE RESPONSE MEDIATED BY CIRCULATING IMMUNOGLOBULIN	GOBP	GO:0002455	51	0.506509	1.87207	0	0.0130752	0.879	3334	tags=43%, list=17%, signal=52%
CDK-MEDIATED PHOSPHORYLATION AND REMOVAL OF CDC6	REACTOME	R-HSA-69017.2	69	0.491398	1.87191	0	0.0130117	0.879	4998	tags=48%, list=25%, signal=63%
APC C:CDH1 MEDIATED DEGRADATION OF CDC20 AND OTHER APC C:CDH1 TARGETED PROTEINS IN LATE MITOSIS EARLY G1	REACTOME	R-HSA-174178.2	69	0.484882	1.87051	0	0.0131918	0.884	4998	tags=48%, list=25%, signal=63%
ISG15 ANTIVIRAL MECHANISM	REACTOME	R-HSA-1169408.2	68	0.487998	1.86914	0	0.0133162	0.89	3634	tags=31%, list=18%, signal=38%
PID_PLK1_PATHWAY	MSIGDB_C2	PID_PLK1_PATHWAY	43	0.533276	1.86731	0.00815217	0.013466	0.896	2766	tags=44%, list=14%, signal=51%
NEGATIVE REGULATION OF MITOTIC NUCLEAR DIVISION	GOBP	GO:0045839	30	0.576628	1.86423	0	0.0138342	0.901	1790	tags=37%, list=9%, signal=40%
SISTER CHROMATID SEGREGATION	GOBP	GO:0000819	114	0.450405	1.86357	0	0.01383	0.902	3933	tags=43%, list=20%, signal=53%
REGULATION OF DNA REPLICATION	GOBP	GO:0006275	77	0.466112	1.86213	0	0.014019	0.909	1801	tags=31%, list=9%, signal=34%
CELL CYCLE DNA REPLICATION	GOBP	GO:0044786	40	0.542008	1.86189	0	0.0139461	0.909	3600	tags=43%, list=18%, signal=52%
COMPLEX I BIOGENESIS	REACTOME DATABASE ID RELEASE 72	6799198	47	0.518387	1.86152	0.00292398	0.0139023	0.912	4776	tags=43%, list=24%, signal=56%
SPINDLE CHECKPOINT	GOBP	GO:0031577	19	0.64254	1.85903	0.002331	0.0142035	0.924	1790	tags=42%, list=9%, signal=46%
REGULATION OF G2/M TRANSITION OF MITOTIC CELL CYCLE	GOBP	GO:0010389	163	0.416748	1.85716	0	0.0143955	0.926	3792	tags=40%, list=19%, signal=49%
TYPE I INTERFERON INDUCTION AND SIGNALING DURING SARS-COV-2 INFECTION	WIKIPATHWAYS_20200410	WP4868	27	0.58625	1.85393	0.004914	0.0147527	0.931	1954	tags=30%, list=10%, signal=33%
PID_BARD1_PATHWAY	MSIGDB_C2	PID_BARD1_PATHWAY	28	0.596518	1.85318	0.00250627	0.0147469	0.931	4291	tags=54%, list=21%, signal=68%
CHROMOSOME MAINTENANCE	REACTOME	R-HSA-73886.2	63	0.487061	1.84964	0	0.0152447	0.936	2076	tags=32%, list=10%, signal=35%
MITOCHONDRIAL RNA METABOLIC PROCESS	GOBP	GO:0000959	34	0.556023	1.84552	0	0.0158936	0.945	3700	tags=47%, list=18%, signal=58%
REGULATION OF CHROMOSOME SEPARATION	GOBP	GO:1905818	57	0.50627	1.84236	0	0.0162293	0.947	2489	tags=37%, list=12%, signal=42%
DEPOSITION OF NEW CENPA-CONTAINING NUCLEOSOMES AT THE CENTROMERE	REACTOME DATABASE ID RELEASE 72	606279	23	0.616349	1.84108	0	0.0163511	0.948	3681	tags=57%, list=18%, signal=69%
UBIQUITIN MEDIATED DEGRADATION OF PHOSPHORYLATED CDC25A	REACTOME DATABASE ID RELEASE 72	69601	49	0.524056	1.83982	0	0.0165225	0.951	4998	tags=43%, list=25%, signal=57%
G0 AND EARLY G1	REACTOME	R-HSA-1538133.3	27	0.579208	1.83848	0.00787402	0.0166257	0.954	3688	tags=48%, list=18%, signal=59%
HALLMARK_MYC_TARGETS_V1	MSIGDB_C2	HALLMARK_MYC_TARGETS_V1	187	0.415161	1.83742	0	0.0166941	0.955	3371	tags=34%, list=17%, signal=40%
TRNA METABOLIC PROCESS	GOBP	GO:0006399	136	0.425226	1.83739	0	0.0165834	0.955	3450	tags=33%, list=17%, signal=40%
MITOTIC METAPHASE PLATE CONGRESSION	GOBP	GO:0007080	47	0.505666	1.83722	0.00268097	0.0165301	0.956	2974	tags=34%, list=15%, signal=40%
POSITIVE REGULATION OF CHROMOSOME SEGREGATION	GOBP	GO:0051984	28	0.580146	1.83481	0.00266667	0.0168015	0.961	5460	tags=68%, list=27%, signal=93%
CELL CYCLE CHECKPOINT	GOBP	GO:0000075	168	0.413854	1.83444	0	0.0167678	0.961	3195	tags=34%, list=16%, signal=40%
CLASSICAL ANTIBODY-MEDIATED COMPLEMENT ACTIVATION	REACTOME DATABASE ID RELEASE 72	173623	16	0.656902	1.83388	0.010101	0.0167144	0.961	4135	tags=69%, list=21%, signal=87%
NEGATIVE REGULATION OF DNA REPLICATION	GOBP	GO:0008156	23	0.611452	1.82719	0	0.0179007	0.968	2432	tags=48%, list=12%, signal=54%
NUCLEOSOME ASSEMBLY	REACTOME	R-HSA-774815.1	23	0.616349	1.82001	0.0026455	0.019048	0.972	3681	tags=57%, list=18%, signal=69%
ATTACHMENT OF SPINDLE MICROTUBULES TO KINETOCHORE	GOBP	GO:0008608	17	0.652901	1.81971	0.00485437	0.0189858	0.974	1790	tags=47%, list=9%, signal=52%
REGULATION OF CELL CYCLE G2/M PHASE TRANSITION	GOBP	GO:1902749	176	0.409674	1.81965	0	0.0188656	0.974	3792	tags=39%, list=19%, signal=47%
POSTREPLICATION REPAIR	GOBP	GO:0006301	49	0.500239	1.81949	0	0.0187716	0.974	3704	tags=41%, list=18%, signal=50%
MITOTIC SPINDLE ASSEMBLY CHECKPOINT	GOBP	GO:0007094	19	0.64254	1.81924	0.00497512	0.0187176	0.976	1790	tags=42%, list=9%, signal=46%
SECONDARY ALCOHOL BIOSYNTHETIC PROCESS	GOBP	GO:1902653	31	0.555511	1.81532	0	0.0194082	0.981	3941	tags=35%, list=20%, signal=44%
MITOTIC G2/M TRANSITION CHECKPOINT	GOBP	GO:0044818	24	0.617188	1.81443	0.00705882	0.0194883	0.981	2178	tags=46%, list=11%, signal=51%
POSITIVE REGULATION OF G2/M TRANSITION OF MITOTIC CELL CYCLE	GOBP	GO:0010971	18	0.646406	1.8143	0.00688073	0.0193783	0.981	3792	tags=61%, list=19%, signal=75%
MITOTIC SISTER CHROMATID SEGREGATION	GOBP	GO:0000070	93	0.444571	1.81421	0	0.0192699	0.981	3933	tags=43%, list=20%, signal=53%
CELL CYCLE G1/S PHASE TRANSITION	GOBP	GO:0044843	105	0.441171	1.81412	0	0.0191809	0.981	3792	tags=42%, list=19%, signal=51%
HOMOLOGOUS DNA PAIRING AND STRAND EXCHANGE	REACTOME DATABASE ID RELEASE 72	5693579	41	0.528375	1.814	0.00277778	0.0190843	0.981	2638	tags=34%, list=13%, signal=39%
APC C:CDC20 MEDIATED DEGRADATION OF SECURIN	REACTOME	R-HSA-174154.2	64	0.475097	1.81378	0	0.0190022	0.981	4998	tags=45%, list=25%, signal=60%
MRNA CIS SPLICING, VIA SPLICEOSOME	GOBP	GO:0045292	28	0.580755	1.80882	0.00496278	0.0198794	0.986	1675	tags=39%, list=8%, signal=43%
G1/S TRANSITION OF MITOTIC CELL CYCLE	GOBP	GO:0000082	103	0.437383	1.80851	0	0.0198253	0.986	3792	tags=42%, list=19%, signal=51%
SPINDLE ASSEMBLY CHECKPOINT	GOBP	GO:0071173	19	0.64254	1.80797	0	0.0198175	0.987	1790	tags=42%, list=9%, signal=46%
NEGATIVE REGULATION OF NUCLEAR DIVISION	GOBP	GO:0051784	33	0.540243	1.80795	0.00254453	0.0197019	0.987	1790	tags=33%, list=9%, signal=37%
CYCLIN E ASSOCIATED EVENTS DURING G1 S TRANSITION	REACTOME DATABASE ID RELEASE 72	69202	81	0.454517	1.80738	0	0.0197308	0.988	5084	tags=48%, list=25%, signal=64%
MITOTIC SPINDLE CHECKPOINT	GOBP	GO:0071174	19	0.64254	1.79728	0	0.021747	0.992	1790	tags=42%, list=9%, signal=46%
METAPHASE PLATE CONGRESSION	GOBP	GO:0051310	54	0.490871	1.79698	0	0.0216832	0.993	1898	tags=28%, list=9%, signal=31%
TRANSLATIONAL ELONGATION	GOBP	GO:0006414	104	0.435633	1.79461	0	0.0221009	0.993	5892	tags=50%, list=29%, signal=70%
LYMPHOCYTE MEDIATED IMMUNITY	GOBP	GO:0002449	105	0.439101	1.79346	0	0.0222784	0.993	3616	tags=37%, list=18%, signal=45%
REGULATION OF OXIDATIVE PHOSPHORYLATION	GOBP	GO:0002082	17	0.639858	1.78821	0.0071599	0.0233275	0.996	2571	tags=35%, list=13%, signal=40%
REGULATION OF MITOTIC NUCLEAR DIVISION	GOBP	GO:0007088	134	0.422282	1.7851	0	0.0239729	0.996	2489	tags=28%, list=12%, signal=32%
INTERFERON GAMMA SIGNALING	REACTOME DATABASE ID RELEASE 72	877300	83	0.453148	1.78151	0	0.0247994	0.998	1047	tags=17%, list=5%, signal=18%
HDR THROUGH HOMOLOGOUS RECOMBINATION (HRR)	REACTOME DATABASE ID RELEASE 72	5685942	66	0.460147	1.78143	0.003003	0.0246826	0.998	3546	tags=33%, list=18%, signal=40%
POSITIVE REGULATION OF INTERFERON-ALPHA PRODUCTION	GOBP	GO:0032727	19	0.619803	1.77993	0.00240385	0.0248449	0.999	4913	tags=68%, list=24%, signal=90%
MITOTIC NUCLEAR DIVISION	GOBP	GO:0140014	122	0.41953	1.77481	0	0.0259038	1	3933	tags=43%, list=20%, signal=53%
DNA INTEGRITY CHECKPOINT	GOBP	GO:0031570	126	0.418755	1.7733	0	0.0261209	1	3195	tags=34%, list=16%, signal=40%
REGULATION OF NUCLEAR DIVISION	GOBP	GO:0051783	139	0.407085	1.77209	0	0.0262977	1	2489	tags=27%, list=12%, signal=31%
G1 TO S CELL CYCLE CONTROL	WIKIPATHWAYS_20200410	WP45	63	0.468928	1.77037	0.00280899	0.0265482	1	3371	tags=41%, list=17%, signal=49%
B CELL MEDIATED IMMUNITY	GOBP	GO:0019724	70	0.462396	1.77023	0	0.0264459	1	3616	tags=43%, list=18%, signal=52%
IMMUNOGLOBULIN MEDIATED IMMUNE RESPONSE	GOBP	GO:0016064	67	0.459345	1.76906	0	0.0266227	1	3616	tags=43%, list=18%, signal=53%
POSITIVE REGULATION OF MITOTIC SISTER CHROMATID SEGREGATION	GOBP	GO:0062033	19	0.624123	1.76601	0.00253165	0.0273337	1	3746	tags=58%, list=19%, signal=71%
DNA STRAND ELONGATION	GOBP	GO:0022616	24	0.578208	1.76413	0.00245098	0.0276689	1	3546	tags=42%, list=18%, signal=51%
CHROMOSOME LOCALIZATION	GOBP	GO:0050000	59	0.47548	1.76407	0	0.0275225	1	2974	tags=32%, list=15%, signal=38%
CYTOPLASMIC PATTERN RECOGNITION RECEPTOR SIGNALING PATHWAY	GOBP	GO:0002753	30	0.553407	1.76366	0.00257069	0.0274858	1	3178	tags=33%, list=16%, signal=40%
POSITIVE REGULATION OF MITOTIC CELL CYCLE PHASE TRANSITION	GOBP	GO:1901992	58	0.478478	1.76017	0.00277008	0.0283734	1	3792	tags=41%, list=19%, signal=51%
ESTABLISHMENT OF CHROMOSOME LOCALIZATION	GOBP	GO:0051303	58	0.479591	1.75794	0	0.0287917	1	2974	tags=33%, list=15%, signal=38%
DNA REPLICATION-INDEPENDENT NUCLEOSOME ASSEMBLY	GOBP	GO:0006336	31	0.542874	1.75518	0.00263158	0.029428	1	3840	tags=55%, list=19%, signal=68%
G2 M DNA DAMAGE CHECKPOINT	REACTOME DATABASE ID RELEASE 72	69473	56	0.47416	1.75358	0	0.0297293	1	3799	tags=41%, list=19%, signal=51%
RESPONSE TO INTERFERON-BETA	GOBP	GO:0035456	22	0.602212	1.75231	0.00263852	0.0299395	1	2689	tags=45%, list=13%, signal=52%
SCF-BETA-TRCP MEDIATED DEGRADATION OF EMI1	REACTOME	R-HSA-174113.3	52	0.479391	1.75043	0.00536193	0.0302624	1	5008	tags=42%, list=25%, signal=56%
PID_FANCONI_PATHWAY	MSIGDB_C2	PID_FANCONI_PATHWAY	42	0.494645	1.74251	0.00283286	0.0323002	1	2638	tags=33%, list=13%, signal=38%
NOVEL INTRACELLULAR COMPONENTS OF RIG-I-LIKE RECEPTOR (RLR) PATHWAY	WIKIPATHWAYS_20200410	WP3865	52	0.471638	1.74249	0	0.0321405	1	3189	tags=33%, list=16%, signal=39%
MITOTIC G2-G2 M PHASES	REACTOME DATABASE ID RELEASE 72	453274	172	0.388881	1.74097	0	0.0324009	1	3688	tags=34%, list=18%, signal=42%
CYCLIN A:CDK2-ASSOCIATED EVENTS AT S PHASE ENTRY	REACTOME	R-HSA-69656.3	83	0.435492	1.74014	0	0.0324586	1	5084	tags=47%, list=25%, signal=63%
MIRNA REGULATION OF DNA DAMAGE RESPONSE	WIKIPATHWAYS_20200410	WP1530	69	0.451127	1.73884	0	0.0326512	1	3688	tags=41%, list=18%, signal=50%
RESPONSE TO INTERFERON-ALPHA	GOBP	GO:0035455	17	0.623532	1.7357	0.0026455	0.0334638	1	475	tags=24%, list=2%, signal=24%
POSITIVE REGULATION OF CELL CYCLE G2/M PHASE TRANSITION	GOBP	GO:1902751	21	0.600422	1.73512	0.00455581	0.0334935	1	3792	tags=52%, list=19%, signal=65%
RESPIRATORY ELECTRON TRANSPORT	REACTOME	R-HSA-611105.3	87	0.436573	1.73249	0	0.0340551	1	5718	tags=37%, list=28%, signal=51%
REGULATION OF VIRAL PROCESS	GOBP	GO:0050792	180	0.380238	1.72959	0	0.0348392	1	1627	tags=17%, list=8%, signal=19%
PROTEIN-DNA COMPLEX ASSEMBLY	GOBP	GO:0065004	107	0.415399	1.72958	0	0.0346732	1	3840	tags=37%, list=19%, signal=46%
POSITIVE REGULATION OF CELL CYCLE PHASE TRANSITION	GOBP	GO:1901989	70	0.449909	1.72878	0	0.0347605	1	3792	tags=39%, list=19%, signal=47%
CHOLESTEROL BIOSYNTHETIC PROCESS	GOBP	GO:0006695	29	0.529001	1.7276	0.00779221	0.0349498	1	3941	tags=34%, list=20%, signal=43%
INTERFERON-GAMMA-MEDIATED SIGNALING PATHWAY	GOBP	GO:0060333	64	0.460717	1.72646	0.00291545	0.0350973	1	1047	tags=19%, list=5%, signal=20%
PRESYNAPTIC PHASE OF HOMOLOGOUS DNA PAIRING AND STRAND EXCHANGE	REACTOME	R-HSA-5693616.1	38	0.513064	1.72456	0.00476191	0.035605	1	3799	tags=42%, list=19%, signal=52%
DNA IR-DAMAGE AND CELLULAR RESPONSE VIA ATR	WIKIPATHWAYS_20200410	WP4016	73	0.439552	1.72398	0	0.0356512	1	3799	tags=41%, list=19%, signal=50%
CENTROSOME DUPLICATION	GOBP	GO:0051298	25	0.563596	1.72381	0.00738916	0.035536	1	4675	tags=52%, list=23%, signal=68%
RESOLUTION OF D-LOOP STRUCTURES	REACTOME	R-HSA-5693537.1	33	0.513971	1.72231	0.00877193	0.03587	1	1822	tags=30%, list=9%, signal=33%
DNA STRAND ELONGATION INVOLVED IN DNA REPLICATION	GOBP	GO:0006271	20	0.594344	1.7203	0.0125628	0.0363379	1	3546	tags=45%, list=18%, signal=55%
DNA-DEPENDENT DNA REPLICATION MAINTENANCE OF FIDELITY	GOBP	GO:0045005	35	0.513054	1.71774	0.00266667	0.0369913	1	1116	tags=23%, list=6%, signal=24%
DNA REPLICATION-INDEPENDENT NUCLEOSOME ORGANIZATION	GOBP	GO:0034724	32	0.531338	1.71581	0.00258398	0.0374949	1	3840	tags=53%, list=19%, signal=66%
MITOTIC CELL CYCLE CHECKPOINT	GOBP	GO:0007093	137	0.395634	1.7147	0	0.0377775	1	3195	tags=34%, list=16%, signal=40%
RESOLUTION OF D-LOOP STRUCTURES THROUGH SYNTHESIS-DEPENDENT STRAND ANNEALING (SDSA)	REACTOME	R-HSA-5693554.1	25	0.566658	1.71381	0.007109	0.0379328	1	1822	tags=32%, list=9%, signal=35%
RRNA CATABOLIC PROCESS	GOBP	GO:0016075	16	0.637302	1.70705	0.0148515	0.0401889	1	4323	tags=63%, list=22%, signal=80%
NEGATIVE REGULATION OF CELL CYCLE PHASE TRANSITION	GOBP	GO:1901988	192	0.383561	1.70486	0	0.0408131	1	3209	tags=32%, list=16%, signal=38%
G2 M TRANSITION	REACTOME DATABASE ID RELEASE 72	69275	170	0.390751	1.70248	0	0.0414765	1	3657	tags=34%, list=18%, signal=41%
G1 S DNA DAMAGE CHECKPOINTS	REACTOME DATABASE ID RELEASE 72	69615	64	0.442585	1.70201	0	0.0414899	1	3125	tags=33%, list=16%, signal=39%
RHO GTPASES ACTIVATE FORMINS	REACTOME	R-HSA-5663220.1	108	0.405004	1.70114	0	0.0416961	1	3154	tags=35%, list=16%, signal=42%
NEGATIVE REGULATION OF MITOTIC CELL CYCLE PHASE TRANSITION	GOBP	GO:1901991	183	0.38609	1.69946	0	0.0420695	1	3209	tags=32%, list=16%, signal=38%
RESOLUTION OF D-LOOP STRUCTURES THROUGH HOLLIDAY JUNCTION INTERMEDIATES	REACTOME	R-HSA-5693568.1	32	0.516897	1.698	0.00767263	0.042429	1	1822	tags=31%, list=9%, signal=34%
TRNA PROCESSING	GOBP	GO:0008033	94	0.416464	1.69719	0	0.0425844	1	3450	tags=32%, list=17%, signal=38%
VIF-MEDIATED DEGRADATION OF APOBEC3G	REACTOME	R-HSA-180585.1	48	0.464119	1.6967	0	0.0425923	1	4998	tags=40%, list=25%, signal=53%
FANCONI ANEMIA PATHWAY	PATHWAY INTERACTION DATABASE NCI-NATURE CURATED DATA	FANCONI ANEMIA PATHWAY	43	0.493872	1.69316	0.00835655	0.0437709	1	2638	tags=33%, list=13%, signal=37%
CREATION OF C4 AND C2 ACTIVATORS	REACTOME	R-HSA-166786.2	19	0.57908	1.69112	0.01766	0.0443639	1	4135	tags=58%, list=21%, signal=73%
DOUBLE-STRAND BREAK REPAIR	GOBP	GO:0006302	153	0.385104	1.6889	0	0.0449801	1	3810	tags=33%, list=19%, signal=41%
MULTI-ORGANISM CELLULAR PROCESS	GOBP	GO:0044764	15	0.61812	1.685	0.0182232	0.0462059	1	1047	tags=33%, list=5%, signal=35%
NUCLEAR CHROMOSOME SEGREGATION	GOBP	GO:0098813	153	0.384171	1.68492	0	0.0460316	1	3298	tags=33%, list=16%, signal=40%
MEIOSIS	REACTOME DATABASE ID RELEASE 72	1500620	50	0.461793	1.68466	0.00849858	0.04593	1	2949	tags=38%, list=15%, signal=44%
MITOCHONDRIAL RESPIRATORY CHAIN COMPLEX IV ASSEMBLY	GOBP	GO:0033617	19	0.591321	1.67987	0.0152284	0.0475582	1	4467	tags=32%, list=22%, signal=41%
NEGATIVE REGULATORS OF RIG-I MDA5 SIGNALING	REACTOME DATABASE ID RELEASE 72	936440	33	0.514587	1.67927	0.00511509	0.0476159	1	2172	tags=24%, list=11%, signal=27%
RECOMBINATIONAL REPAIR	GOBP	GO:0000725	87	0.417191	1.67835	0	0.0477712	1	3810	tags=36%, list=19%, signal=44%
REGULATION OF TRANSCRIPTION INVOLVED IN G1/S TRANSITION OF MITOTIC CELL CYCLE	GOBP	GO:0000083	29	0.518922	1.67631	0.00767263	0.0484293	1	1739	tags=38%, list=9%, signal=41%
PROCESSING OF DNA DOUBLE-STRAND BREAK ENDS	REACTOME DATABASE ID RELEASE 72	5693607	59	0.453615	1.67587	0.0027933	0.0484214	1	4272	tags=39%, list=21%, signal=49%
HALLMARK_MTORC1_SIGNALING	MSIGDB_C2	HALLMARK_MTORC1_SIGNALING	188	0.372527	1.67448	0	0.0487814	1	3902	tags=36%, list=19%, signal=44%
HOMOLOGY DIRECTED REPAIR	REACTOME	R-HSA-5693538.2	99	0.405552	1.67366	0	0.0489502	1	3546	tags=33%, list=18%, signal=40%
Downregulation
GENE SET NAME	GENE SET SOURCE	GENE SET SOURCE IDENTIFIER	SIZE	ES	NES	NOM p-val	FDR q-val	FWER p-val	RANK AT MAX	LEADING EDGE
INTEGRINS IN ANGIOGENESIS	PATHWAY INTERACTION DATABASE NCI-NATURE CURATED DATA	INTEGRINS IN ANGIOGENESIS	55	-0.635151	-2.12451	0	0.0149673	0.013	3185	tags=45%, list=16%, signal=54%
HOMOTYPIC CELL-CELL ADHESION	GOBP	GO:0034109	39	-0.666212	-2.11308	0	0.00919277	0.016	3065	tags=51%, list=15%, signal=60%
PID_AVB3_INTEGRIN_PATHWAY	MSIGDB_C2	PID_AVB3_INTEGRIN_PATHWAY	67	-0.608021	-2.10725	0	0.00689703	0.018	3185	tags=43%, list=16%, signal=51%
HALLMARK_MYOGENESIS	MSIGDB_C2	HALLMARK_MYOGENESIS	146	-0.531627	-2.08912	0	0.00574884	0.019	3248	tags=38%, list=16%, signal=45%
IL8- AND CXCR2-MEDIATED SIGNALING EVENTS	PATHWAY INTERACTION DATABASE NCI-NATURE CURATED DATA	IL8- AND CXCR2-MEDIATED SIGNALING EVENTS	33	-0.675679	-2.07789	0	0.00667047	0.028	3909	tags=58%, list=19%, signal=71%
G ALPHA (12 13) SIGNALLING EVENTS	REACTOME DATABASE ID RELEASE 72	416482	66	-0.598986	-2.06371	0	0.00824823	0.04	2688	tags=38%, list=13%, signal=44%
PID_IL8_CXCR2_PATHWAY	MSIGDB_C2	PID_IL8_CXCR2_PATHWAY	33	-0.675678	-2.05816	0	0.00740181	0.042	3909	tags=58%, list=19%, signal=71%
P75 NTR RECEPTOR-MEDIATED SIGNALLING	REACTOME	R-HSA-193704.1	83	-0.557305	-2.05239	0	0.00690627	0.044	4463	tags=45%, list=22%, signal=57%
PID_RHOA_REG_PATHWAY	MSIGDB_C2	PID_RHOA_REG_PATHWAY	39	-0.646129	-2.03796	0	0.0081961	0.059	2667	tags=41%, list=13%, signal=47%
PLATELET AGGREGATION	GOBP	GO:0070527	29	-0.687311	-2.03791	0	0.00737649	0.059	3065	tags=55%, list=15%, signal=65%
BONE REMODELING	GOBP	GO:0046849	19	-0.768069	-2.03256	0	0.00722986	0.064	2400	tags=63%, list=12%, signal=72%
REGULATION OF RHOA ACTIVITY	PATHWAY INTERACTION DATABASE NCI-NATURE CURATED DATA	REGULATION OF RHOA ACTIVITY	39	-0.646129	-2.03036	0	0.00691928	0.067	2667	tags=41%, list=13%, signal=47%
HALLMARK_APICAL_JUNCTION	MSIGDB_C2	HALLMARK_APICAL_JUNCTION	160	-0.511993	-2.02804	0	0.00665571	0.07	4144	tags=42%, list=21%, signal=52%
PLATELET AGGREGATION (PLUG FORMATION)	REACTOME DATABASE ID RELEASE 72	76009	29	-0.673544	-2.0131	0	0.0091566	0.105	2588	tags=55%, list=13%, signal=63%
IL-3 SIGNALING PATHWAY	WIKIPATHWAYS_20200410	WP286	47	-0.611119	-2.0112	0	0.00915848	0.113	3868	tags=51%, list=19%, signal=63%
PLATELET ACTIVATION	GOBP	GO:0030168	99	-0.538509	-2.01041	0	0.00873144	0.115	3857	tags=42%, list=19%, signal=52%
NRAGE SIGNALS DEATH THROUGH JNK	REACTOME DATABASE ID RELEASE 72	193648	50	-0.602725	-2.00866	0	0.00849011	0.118	4463	tags=46%, list=22%, signal=59%
SYNTHESIS OF LEUKOTRIENES (LT) AND EOXINS (EX)	REACTOME DATABASE ID RELEASE 72	2142691	16	-0.778117	-2.00771	0	0.00814521	0.12	2959	tags=50%, list=15%, signal=59%
FOCAL ADHESION	WIKIPATHWAYS_20200410	WP306	181	-0.486821	-1.98812	0	0.010988	0.167	3427	tags=34%, list=17%, signal=40%
WNT_SIGNALING	MSIGDB_C2	WNT_SIGNALING	67	-0.565124	-1.98707	0	0.0108427	0.173	1944	tags=25%, list=10%, signal=28%
POSITIVE REGULATION OF NEURON DIFFERENTIATION	GOBP	GO:0045666	169	-0.494025	-1.98603	0	0.010491	0.176	4500	tags=43%, list=22%, signal=54%
ACTIN FILAMENT ORGANIZATION	GOBP	GO:0007015	185	-0.490779	-1.98598	0	0.0100141	0.176	4551	tags=40%, list=23%, signal=51%
RHO GTPASE CYCLE	REACTOME DATABASE ID RELEASE 72	194840	118	-0.519709	-1.98009	0	0.0107315	0.197	3533	tags=36%, list=18%, signal=43%
ANGIOTENSIN_II-STIMULATED_SIGNALING_THROUGH_G_PROTEINS_AND_BETA-ARRESTIN	PANTHER PATHWAY	P05911	29	-0.660868	-1.97662	0	0.0110991	0.209	2420	tags=41%, list=12%, signal=47%
REGULATION OF RAS PROTEIN SIGNAL TRANSDUCTION	GOBP	GO:0046578	110	-0.523348	-1.97549	0	0.0109772	0.213	3744	tags=41%, list=19%, signal=50%
SIGNALING BY NOTCH1	REACTOME DATABASE ID RELEASE 72	1980143	64	-0.564449	-1.97469	0	0.0107754	0.216	4771	tags=47%, list=24%, signal=61%
PID_SYNDECAN_1_PATHWAY	MSIGDB_C2	PID_SYNDECAN_1_PATHWAY	38	-0.630271	-1.97285	0	0.0108882	0.228	2960	tags=39%, list=15%, signal=46%
INTEGRIN SIGNALLING PATHWAY	PANTHER PATHWAY	P00034	151	-0.500309	-1.96938	0	0.0110774	0.242	3185	tags=32%, list=16%, signal=37%
B CELL RECEPTOR SIGNALING PATHWAY	WIKIPATHWAYS_20200410	WP23	92	-0.528665	-1.9643	0	0.0122077	0.271	3983	tags=40%, list=20%, signal=50%
VASCULAR ENDOTHELIAL GROWTH FACTOR RECEPTOR SIGNALING PATHWAY	GOBP	GO:0048010	63	-0.575131	-1.96267	0	0.0122617	0.279	3991	tags=44%, list=20%, signal=55%
CIRCADIAN CLOCK	REACTOME DATABASE ID RELEASE 72	400253	64	-0.566648	-1.96034	0	0.0122392	0.287	2369	tags=31%, list=12%, signal=35%
REGULATION OF CELLULAR RESPONSE TO GROWTH FACTOR STIMULUS	GOBP	GO:0090287	163	-0.493026	-1.95888	0	0.0119991	0.289	4999	tags=41%, list=25%, signal=54%
SYNDECAN-1-MEDIATED SIGNALING EVENTS	PATHWAY INTERACTION DATABASE NCI-NATURE CURATED DATA	SYNDECAN-1-MEDIATED SIGNALING EVENTS	29	-0.644608	-1.95524	0	0.0121595	0.301	2960	tags=41%, list=15%, signal=48%
ALPHA ADRENERGIC RECEPTOR SIGNALING PATHWAY	PANTHER PATHWAY	P00002	18	-0.736714	-1.94768	0	0.013397	0.335	2164	tags=44%, list=11%, signal=50%
TISSUE REMODELING	GOBP	GO:0048771	32	-0.63757	-1.94203	0	0.0146259	0.371	2400	tags=41%, list=12%, signal=46%
G-PROTEIN ACTIVATION	REACTOME DATABASE ID RELEASE 72	202040	22	-0.693775	-1.94067	0	0.0143482	0.375	2075	tags=41%, list=10%, signal=46%
RHO PROTEIN SIGNAL TRANSDUCTION	GOBP	GO:0007266	42	-0.600908	-1.93918	0	0.0142727	0.381	3709	tags=48%, list=18%, signal=58%
PID_EPHA2_FWD_PATHWAY	MSIGDB_C2	PID_EPHA2_FWD_PATHWAY	19	-0.72176	-1.93697	0	0.0144118	0.393	3533	tags=53%, list=18%, signal=64%
NEPHRON EPITHELIUM DEVELOPMENT	GOBP	GO:0072009	32	-0.635876	-1.93424	0	0.0146042	0.408	4353	tags=47%, list=22%, signal=60%
NEUROTRANSMITTER RECEPTORS AND POSTSYNAPTIC SIGNAL TRANSMISSION	REACTOME	R-HSA-112314.7	126	-0.499443	-1.93395	0	0.0143545	0.409	4060	tags=40%, list=20%, signal=50%
RESPIRATORY TUBE DEVELOPMENT	GOBP	GO:0030323	34	-0.617534	-1.93256	0	0.0142019	0.415	3027	tags=38%, list=15%, signal=45%
IL8- AND CXCR1-MEDIATED SIGNALING EVENTS	PATHWAY INTERACTION DATABASE NCI-NATURE CURATED DATA	IL8- AND CXCR1-MEDIATED SIGNALING EVENTS	26	-0.672721	-1.93176	0	0.0141112	0.42	3857	tags=54%, list=19%, signal=67%
CORTICOTROPIN-RELEASING HORMONE SIGNALING PATHWAY	WIKIPATHWAYS_20200410	WP2355	77	-0.538351	-1.92832	0	0.014452	0.434	3071	tags=35%, list=15%, signal=41%
ADHERENS JUNCTION ASSEMBLY	GOBP	GO:0034333	27	-0.642569	-1.9274	0	0.0143076	0.439	2066	tags=37%, list=10%, signal=41%
BRANCHING MORPHOGENESIS OF AN EPITHELIAL TUBE	GOBP	GO:0048754	30	-0.644162	-1.92732	0.00164745	0.0140154	0.44	3520	tags=60%, list=18%, signal=73%
MORPHOGENESIS OF AN EPITHELIUM	GOBP	GO:0002009	154	-0.487521	-1.92604	0	0.014287	0.451	4139	tags=38%, list=21%, signal=48%
LPA RECEPTOR MEDIATED EVENTS	PATHWAY INTERACTION DATABASE NCI-NATURE CURATED DATA	LPA RECEPTOR MEDIATED EVENTS	60	-0.562667	-1.922	0	0.0150106	0.472	3857	tags=42%, list=19%, signal=51%
BIOCARTA_INTEGRIN_PATHWAY	MSIGDB_C2	BIOCARTA_INTEGRIN_PATHWAY	36	-0.617426	-1.92184	0	0.0147693	0.474	3185	tags=42%, list=16%, signal=49%
M-CSF	IOB	M-CSF	60	-0.556969	-1.92021	0	0.0147978	0.481	3857	tags=48%, list=19%, signal=60%
CELLULAR RESPONSE TO VASCULAR ENDOTHELIAL GROWTH FACTOR STIMULUS	GOBP	GO:0035924	33	-0.622393	-1.91928	0	0.0147545	0.486	2454	tags=39%, list=12%, signal=45%
PLATELET DEGRANULATION	GOBP	GO:0002576	94	-0.521138	-1.91894	0	0.0145563	0.487	3525	tags=44%, list=18%, signal=53%
NEGATIVE REGULATION OF PROTEIN COMPLEX ASSEMBLY	GOBP	GO:0031333	82	-0.52936	-1.91699	0	0.0148536	0.501	3452	tags=35%, list=17%, signal=43%
CELL DEATH SIGNALLING VIA NRAGE, NRIF AND NADE	REACTOME DATABASE ID RELEASE 72	204998	66	-0.560473	-1.91657	0	0.0147033	0.503	4463	tags=42%, list=22%, signal=54%
PID_IL8_CXCR1_PATHWAY	MSIGDB_C2	PID_IL8_CXCR1_PATHWAY	26	-0.672721	-1.91424	0	0.0150505	0.518	3857	tags=54%, list=19%, signal=67%
IL3	NETPATH	IL3	79	-0.532661	-1.91407	0	0.0148398	0.52	4827	tags=52%, list=24%, signal=68%
SEMI-LUNAR VALVE DEVELOPMENT	GOBP	GO:1905314	28	-0.651285	-1.91245	0	0.0151131	0.532	3091	tags=39%, list=15%, signal=46%
FOLLICLE STIMULATING HORMONE (FSH) SIGNALING PATHWAY	WIKIPATHWAYS_20200410	WP2035	23	-0.683885	-1.91203	0	0.0149885	0.536	2715	tags=48%, list=14%, signal=55%
NEGATIVE REGULATION OF ACTIN FILAMENT POLYMERIZATION	GOBP	GO:0030837	30	-0.639169	-1.91149	0	0.0148899	0.54	3452	tags=53%, list=17%, signal=64%
MORPHOGENESIS OF A BRANCHING STRUCTURE	GOBP	GO:0001763	35	-0.61261	-1.91149	0	0.0146375	0.54	3520	tags=54%, list=18%, signal=66%
HALLMARK_WNT_BETA_CATENIN_SIGNALING	MSIGDB_C2	HALLMARK_WNT_BETA_CATENIN_SIGNALING	39	-0.607542	-1.91001	0	0.0147406	0.548	2406	tags=38%, list=12%, signal=44%
POSITIVE REGULATION OF NEURON PROJECTION DEVELOPMENT	GOBP	GO:0010976	146	-0.488337	-1.9097	0	0.0145931	0.55	4500	tags=44%, list=22%, signal=56%
PLASMA MEMBRANE ESTROGEN RECEPTOR SIGNALING	PATHWAY INTERACTION DATABASE NCI-NATURE CURATED DATA	PLASMA MEMBRANE ESTROGEN RECEPTOR SIGNALING	38	-0.609638	-1.90907	0	0.0144877	0.552	3528	tags=37%, list=18%, signal=45%
EPHA2 FORWARD SIGNALING	PATHWAY INTERACTION DATABASE NCI-NATURE CURATED DATA	EPHA2 FORWARD SIGNALING	19	-0.72176	-1.90813	0	0.0144772	0.556	3533	tags=53%, list=18%, signal=64%
POSITIVE REGULATION OF ENDOTHELIAL CELL MIGRATION	GOBP	GO:0010595	79	-0.537661	-1.9069	0	0.0144498	0.563	3185	tags=37%, list=16%, signal=43%
ALPHA-SYNUCLEIN SIGNALING	PATHWAY INTERACTION DATABASE NCI-NATURE CURATED DATA	ALPHA-SYNUCLEIN SIGNALING	25	-0.646205	-1.9048	0	0.0146702	0.573	2707	tags=48%, list=13%, signal=55%
INTEGRIN SIGNALING	REACTOME	R-HSA-354192.2	23	-0.679981	-1.90223	0.0016835	0.0150074	0.585	3185	tags=57%, list=16%, signal=67%
REGULATION OF INSULIN SECRETION	REACTOME	R-HSA-422356.3	64	-0.545205	-1.89988	0	0.0154208	0.603	2553	tags=34%, list=13%, signal=39%
HYALURONAN METABOLIC PROCESS	GOBP	GO:0030212	18	-0.714895	-1.89883	0.00350263	0.0154313	0.608	2590	tags=50%, list=13%, signal=57%
HEART VALVE DEVELOPMENT	GOBP	GO:0003170	44	-0.583424	-1.89847	0	0.0152577	0.608	3267	tags=41%, list=16%, signal=49%
REGULATION OF SMOOTH MUSCLE CELL DIFFERENTIATION	GOBP	GO:0051150	19	-0.708531	-1.89738	0	0.0152384	0.612	648	tags=26%, list=3%, signal=27%
CELL JUNCTION ORGANIZATION	GOBP	GO:0034330	156	-0.483057	-1.89608	0	0.0153979	0.62	2432	tags=27%, list=12%, signal=30%
MESONEPHROS DEVELOPMENT	GOBP	GO:0001823	18	-0.707424	-1.89429	0.00165017	0.0155363	0.628	1191	tags=39%, list=6%, signal=41%
PULMONARY VALVE DEVELOPMENT	GOBP	GO:0003177	19	-0.709653	-1.89281	0	0.0157344	0.635	3091	tags=47%, list=15%, signal=56%
SKELETAL SYSTEM DEVELOPMENT	GOBP	GO:0001501	176	-0.469559	-1.8927	0	0.0155375	0.635	5061	tags=41%, list=25%, signal=55%
ADHERENS JUNCTION ORGANIZATION	GOBP	GO:0034332	58	-0.551509	-1.89125	0	0.0157752	0.647	2432	tags=29%, list=12%, signal=33%
FORMATION OF THE BETA-CATENIN:TCF TRANSACTIVATING COMPLEX	REACTOME DATABASE ID RELEASE 72	201722	29	-0.633522	-1.89102	0	0.0156285	0.65	2406	tags=48%, list=12%, signal=55%
EPITHELIAL TUBE MORPHOGENESIS	GOBP	GO:0060562	109	-0.506185	-1.8896	0	0.0158313	0.661	4139	tags=42%, list=21%, signal=53%
PAR1-MEDIATED THROMBIN SIGNALING EVENTS	PATHWAY INTERACTION DATABASE NCI-NATURE CURATED DATA	PAR1-MEDIATED THROMBIN SIGNALING EVENTS	40	-0.594977	-1.88911	0	0.0157906	0.664	3528	tags=43%, list=18%, signal=51%
PLC BETA MEDIATED EVENTS	REACTOME	R-HSA-112043.1	43	-0.580653	-1.88627	0	0.0163518	0.679	2679	tags=35%, list=13%, signal=40%
NEGATIVE REGULATION OF EPITHELIAL TO MESENCHYMAL TRANSITION	GOBP	GO:0010719	24	-0.651951	-1.88533	0	0.0163642	0.683	3597	tags=46%, list=18%, signal=56%
RESPIRATORY SYSTEM DEVELOPMENT	GOBP	GO:0060541	40	-0.589098	-1.88251	0	0.0167174	0.697	3327	tags=38%, list=17%, signal=45%
MORPHOGENESIS OF A BRANCHING EPITHELIUM	GOBP	GO:0061138	31	-0.62806	-1.88085	0.00161551	0.0170053	0.707	3520	tags=58%, list=18%, signal=70%
PID_LYSOPHOSPHOLIPID_PATHWAY	MSIGDB_C2	PID_LYSOPHOSPHOLIPID_PATHWAY	62	-0.548457	-1.88077	0	0.0168004	0.707	5067	tags=48%, list=25%, signal=65%
REGULATION OF PHOSPHOLIPID METABOLIC PROCESS	GOBP	GO:1903725	50	-0.55939	-1.87917	0	0.0169849	0.713	3027	tags=40%, list=15%, signal=47%
NOTCH-HLH TRANSCRIPTION PATHWAY	REACTOME	R-HSA-350054.3	24	-0.651666	-1.87914	0	0.0167851	0.713	5247	tags=67%, list=26%, signal=90%
LONG-TERM POTENTIATION	REACTOME DATABASE ID RELEASE 72	9620244	15	-0.724493	-1.87912	0	0.0165899	0.713	1601	tags=47%, list=8%, signal=51%
PID_ALPHA_SYNUCLEIN_PATHWAY	MSIGDB_C2	PID_ALPHA_SYNUCLEIN_PATHWAY	28	-0.634767	-1.87804	0	0.0167175	0.725	2707	tags=43%, list=13%, signal=49%
INTERLEUKIN-3, INTERLEUKIN-5 AND GM-CSF SIGNALING	REACTOME	R-HSA-512988.5	38	-0.60006	-1.87619	0	0.0170245	0.74	3744	tags=58%, list=19%, signal=71%
CARTILAGE DEVELOPMENT	GOBP	GO:0051216	56	-0.552836	-1.8753	0	0.0171186	0.747	3061	tags=32%, list=15%, signal=38%
REGULATION OF FIBROBLAST GROWTH FACTOR RECEPTOR SIGNALING PATHWAY	GOBP	GO:0040036	16	-0.728976	-1.87503	0.00168067	0.0170178	0.747	4060	tags=69%, list=20%, signal=86%
PID_THROMBIN_PAR1_PATHWAY	MSIGDB_C2	PID_THROMBIN_PAR1_PATHWAY	40	-0.594977	-1.87481	0	0.0169071	0.749	3528	tags=43%, list=18%, signal=51%
NOTCH4 INTRACELLULAR DOMAIN REGULATES TRANSCRIPTION	REACTOME DATABASE ID RELEASE 72	9013695	18	-0.694364	-1.87382	0	0.0169857	0.753	2233	tags=44%, list=11%, signal=50%
BIOCARTA_GH_PATHWAY	MSIGDB_C2	BIOCARTA_GH_PATHWAY	25	-0.639489	-1.87349	0	0.0168779	0.754	3701	tags=44%, list=18%, signal=54%
SIGNALING BY ERYTHROPOIETIN	REACTOME DATABASE ID RELEASE 72	9006335	22	-0.672014	-1.87317	0	0.0167229	0.754	3744	tags=59%, list=19%, signal=73%
G13 SIGNALING PATHWAY	WIKIPATHWAYS_20200410	WP524	36	-0.593134	-1.87149	0.00157978	0.0169116	0.76	3206	tags=39%, list=16%, signal=46%
BRAIN-DERIVED NEUROTROPHIC FACTOR (BDNF) SIGNALING PATHWAY	WIKIPATHWAYS_20200410	WP2380	130	-0.484558	-1.87098	0	0.0168795	0.762	4731	tags=42%, list=24%, signal=55%
OPIOID SIGNALLING	REACTOME DATABASE ID RELEASE 72	111885	76	-0.525624	-1.87043	0	0.0168005	0.763	2679	tags=33%, list=13%, signal=38%
SKIN DEVELOPMENT	GOBP	GO:0043588	101	-0.502745	-1.87036	0	0.0166407	0.764	3091	tags=35%, list=15%, signal=41%
REGULATION OF ENDOTHELIAL CELL MIGRATION	GOBP	GO:0010594	120	-0.484609	-1.87018	0	0.016531	0.765	3239	tags=33%, list=16%, signal=39%
LEUKOTRIENE METABOLIC PROCESS	GOBP	GO:0006691	19	-0.712948	-1.86745	0	0.0169996	0.776	2959	tags=42%, list=15%, signal=49%
BETA-CATENIN-TCF COMPLEX ASSEMBLY	GOBP	GO:1904837	28	-0.638002	-1.86581	0	0.0172991	0.788	2406	tags=50%, list=12%, signal=57%
CONNECTIVE TISSUE DEVELOPMENT	GOBP	GO:0061448	77	-0.519492	-1.86391	0	0.0177632	0.802	4474	tags=42%, list=22%, signal=53%
RENAL TUBULE MORPHOGENESIS	GOBP	GO:0061333	18	-0.70051	-1.86221	0	0.0181621	0.81	4353	tags=61%, list=22%, signal=78%
RESPONSE TO ELEVATED PLATELET CYTOSOLIC CA2+	REACTOME	R-HSA-76005.2	99	-0.499804	-1.86147	0	0.0181652	0.812	3525	tags=41%, list=18%, signal=50%
INTEGRATION OF ENERGY METABOLISM	REACTOME DATABASE ID RELEASE 72	163685	90	-0.508964	-1.86035	0	0.0182776	0.816	3936	tags=39%, list=20%, signal=48%
REGULATION OF CELL SHAPE	GOBP	GO:0008360	96	-0.501999	-1.86009	0	0.0181487	0.816	4211	tags=44%, list=21%, signal=55%
SYNAPTIC ADHESION-LIKE MOLECULES	REACTOME DATABASE ID RELEASE 72	8849932	17	-0.703234	-1.85924	0.00179533	0.0181948	0.823	2133	tags=41%, list=11%, signal=46%
G-PROTEIN MEDIATED EVENTS	REACTOME	R-HSA-112040.1	44	-0.579499	-1.85876	0	0.0181439	0.826	2679	tags=34%, list=13%, signal=39%
INSULIN SIGNALING	WIKIPATHWAYS_20200410	WP481	150	-0.470239	-1.85828	0	0.0181685	0.829	3954	tags=37%, list=20%, signal=46%
ST_B_CELL_ANTIGEN_RECEPTOR	MSIGDB_C2	ST_B_CELL_ANTIGEN_RECEPTOR	38	-0.587627	-1.85751	0	0.018181	0.831	4588	tags=50%, list=23%, signal=65%
IGF1 PATHWAY	PATHWAY INTERACTION DATABASE NCI-NATURE CURATED DATA	IGF1 PATHWAY	28	-0.62617	-1.85378	0	0.0190048	0.846	3185	tags=50%, list=16%, signal=59%
PI3 KINASE PATHWAY	PANTHER PATHWAY	P00048	40	-0.583215	-1.85079	0	0.0195773	0.855	3336	tags=43%, list=17%, signal=51%
SA_B_CELL_RECEPTOR_COMPLEXES	MSIGDB_C2	SA_B_CELL_RECEPTOR_COMPLEXES	22	-0.647045	-1.85042	0	0.0195362	0.855	3744	tags=45%, list=19%, signal=56%
SIG_BCR_SIGNALING_PATHWAY	MSIGDB_C2	SIG_BCR_SIGNALING_PATHWAY	44	-0.571787	-1.8499	0	0.0195265	0.857	4827	tags=55%, list=24%, signal=72%
REGULATION OF ACTIN CYTOSKELETON REORGANIZATION	GOBP	GO:2000249	32	-0.604985	-1.8492	0.00161812	0.0194669	0.857	3428	tags=41%, list=17%, signal=49%
POSITIVE REGULATION OF SMALL GTPASE MEDIATED SIGNAL TRANSDUCTION	GOBP	GO:0051057	46	-0.561075	-1.84912	0	0.0193392	0.858	3744	tags=43%, list=19%, signal=53%
MESONEPHRIC TUBULE DEVELOPMENT	GOBP	GO:0072164	16	-0.708562	-1.84859	0.00166945	0.0193806	0.861	1191	tags=38%, list=6%, signal=40%
POTASSIUM CHANNELS	REACTOME DATABASE ID RELEASE 72	1296071	67	-0.519059	-1.84628	0	0.0198807	0.867	3127	tags=33%, list=16%, signal=39%
PID_FGF_PATHWAY	MSIGDB_C2	PID_FGF_PATHWAY	47	-0.564733	-1.84608	0	0.0197522	0.867	3066	tags=34%, list=15%, signal=40%
KIDNEY EPITHELIUM DEVELOPMENT	GOBP	GO:0072073	36	-0.5911	-1.84382	0	0.0203174	0.877	4353	tags=42%, list=22%, signal=53%
REGULATION OF ACTIN FILAMENT ORGANIZATION	GOBP	GO:0110053	178	-0.45915	-1.84364	0	0.0202066	0.877	4574	tags=42%, list=23%, signal=53%
REGULATION OF STRESS FIBER ASSEMBLY	GOBP	GO:0051492	62	-0.522421	-1.84356	0	0.0200883	0.878	3373	tags=44%, list=17%, signal=52%
EPITHELIAL TO MESENCHYMAL TRANSITION	GOBP	GO:0001837	49	-0.554098	-1.84355	0	0.019925	0.878	2482	tags=35%, list=12%, signal=39%
RUNX1 REGULATES GENES INVOLVED IN MEGAKARYOCYTE DIFFERENTIATION AND PLATELET FUNCTION	REACTOME DATABASE ID RELEASE 72	8936459	36	-0.579996	-1.84266	0	0.0200902	0.883	1712	tags=31%, list=9%, signal=33%
LUNG DEVELOPMENT	GOBP	GO:0030324	32	-0.608249	-1.84226	0	0.0199943	0.884	3027	tags=38%, list=15%, signal=44%
MESONEPHRIC EPITHELIUM DEVELOPMENT	GOBP	GO:0072163	16	-0.708562	-1.84173	0.00182482	0.0199822	0.887	1191	tags=38%, list=6%, signal=40%
NICOTINIC ACETYLCHOLINE RECEPTOR SIGNALING PATHWAY	PANTHER PATHWAY	P00044	63	-0.535517	-1.84098	0	0.0200339	0.889	2949	tags=32%, list=15%, signal=37%
DEACTIVATION OF THE BETA-CATENIN TRANSACTIVATING COMPLEX	REACTOME DATABASE ID RELEASE 72	3769402	35	-0.606793	-1.84012	0	0.0201389	0.89	3219	tags=40%, list=16%, signal=48%
PID_EPO_PATHWAY	MSIGDB_C2	PID_EPO_PATHWAY	32	-0.601184	-1.83696	0.00315956	0.0210546	0.9	4196	tags=53%, list=21%, signal=67%
SIGNALING BY PDGF	REACTOME	R-HSA-186797.4	45	-0.566786	-1.83693	0	0.0209104	0.901	3185	tags=44%, list=16%, signal=53%
REGULATION OF ACTIVIN RECEPTOR SIGNALING PATHWAY	GOBP	GO:0032925	15	-0.711639	-1.83586	0.00367647	0.0210418	0.903	1492	tags=33%, list=7%, signal=36%
REGULATION OF BMP SIGNALING PATHWAY	GOBP	GO:0030510	47	-0.545063	-1.83585	0	0.0208824	0.903	1469	tags=19%, list=7%, signal=21%
CORTOCOTROPIN RELEASING FACTOR RECEPTOR SIGNALING PATHWAY	PANTHER PATHWAY	P04380	26	-0.62719	-1.83558	0	0.0208121	0.906	2085	tags=31%, list=10%, signal=34%
PLATELET DEGRANULATION	REACTOME	R-HSA-114608.3	95	-0.49763	-1.83494	0	0.0208713	0.912	3525	tags=41%, list=18%, signal=50%
HALLMARK_ESTROGEN_RESPONSE_EARLY	MSIGDB_C2	HALLMARK_ESTROGEN_RESPONSE_EARLY	173	-0.459774	-1.83443	0	0.0209134	0.912	3714	tags=38%, list=18%, signal=46%
ASSEMBLY AND CELL SURFACE PRESENTATION OF NMDA RECEPTORS	REACTOME	R-HSA-9609736.3	18	-0.671743	-1.83326	0.00179856	0.0210906	0.915	2142	tags=44%, list=11%, signal=50%
B CELL ACTIVATION	PANTHER PATHWAY	P00010	51	-0.542934	-1.83281	0	0.0210635	0.915	3744	tags=37%, list=19%, signal=46%
HALLMARK_HEDGEHOG_SIGNALING	MSIGDB_C2	HALLMARK_HEDGEHOG_SIGNALING	28	-0.623577	-1.83212	0.00166113	0.0211535	0.915	4736	tags=57%, list=24%, signal=75%
INOSITOL PHOSPHATE METABOLISM	REACTOME	R-HSA-1483249.3	41	-0.564106	-1.83063	0.00160772	0.0215905	0.919	1731	tags=29%, list=9%, signal=32%
GLYCOSAMINOGLYCAN METABOLIC PROCESS	GOBP	GO:0030203	105	-0.487495	-1.8306	0	0.0214363	0.919	3585	tags=38%, list=18%, signal=46%
CELL JUNCTION ORGANIZATION	REACTOME DATABASE ID RELEASE 72	446728	64	-0.525616	-1.8285	0	0.0218647	0.923	2432	tags=30%, list=12%, signal=34%
ST_G_ALPHA_I_PATHWAY	MSIGDB_C2	ST_G_ALPHA_I_PATHWAY	31	-0.602386	-1.82318	0	0.0232114	0.936	3066	tags=39%, list=15%, signal=46%
MULTICELLULAR ORGANISMAL WATER HOMEOSTASIS	GOBP	GO:0050891	37	-0.571346	-1.82258	0	0.0233312	0.937	2679	tags=32%, list=13%, signal=37%
NEPHRON DEVELOPMENT	GOBP	GO:0072006	54	-0.546223	-1.82235	0	0.0232408	0.938	4493	tags=41%, list=22%, signal=52%
IL4	NETPATH	IL4	66	-0.52616	-1.82015	0	0.0236211	0.94	4535	tags=45%, list=23%, signal=59%
REGULATION OF ENDOTHELIAL CELL DIFFERENTIATION	GOBP	GO:0045601	25	-0.639856	-1.81982	0	0.0235933	0.941	2918	tags=40%, list=15%, signal=47%
ICOSANOID METABOLIC PROCESS	GOBP	GO:0006690	70	-0.515615	-1.81893	0	0.0237226	0.945	5062	tags=40%, list=25%, signal=53%
SPHINGOSINE 1-PHOSPHATE (S1P) PATHWAY	PATHWAY INTERACTION DATABASE NCI-NATURE CURATED DATA	SPHINGOSINE 1-PHOSPHATE (S1P) PATHWAY	21	-0.649817	-1.81883	0.00170068	0.0235857	0.945	1977	tags=33%, list=10%, signal=37%
CA2+ PATHWAY	REACTOME DATABASE ID RELEASE 72	4086398	53	-0.553291	-1.81861	0	0.0235126	0.945	2406	tags=30%, list=12%, signal=34%
PID_SMAD2_3PATHWAY	MSIGDB_C2	PID_SMAD2_3PATHWAY	17	-0.694386	-1.81847	0.00171527	0.0234098	0.945	3468	tags=41%, list=17%, signal=50%
EPO SIGNALING PATHWAY	PATHWAY INTERACTION DATABASE NCI-NATURE CURATED DATA	EPO SIGNALING PATHWAY	30	-0.603865	-1.81778	0.00328947	0.0233995	0.945	4196	tags=53%, list=21%, signal=67%
ACTIVATION OF NMDA RECEPTORS AND POSTSYNAPTIC EVENTS	REACTOME DATABASE ID RELEASE 72	442755	56	-0.535694	-1.81696	0	0.0234581	0.947	3000	tags=36%, list=15%, signal=42%
BIOCARTA_MYOSIN_PATHWAY	MSIGDB_C2	BIOCARTA_MYOSIN_PATHWAY	24	-0.638387	-1.81551	0	0.0236958	0.95	3100	tags=46%, list=15%, signal=54%
PULMONARY VALVE MORPHOGENESIS	GOBP	GO:0003184	16	-0.691116	-1.81476	0	0.0237665	0.951	3091	tags=44%, list=15%, signal=52%
CELL-CELL COMMUNICATION	REACTOME	R-HSA-1500931.4	91	-0.494281	-1.81429	0	0.0237918	0.953	3248	tags=33%, list=16%, signal=39%
ASSEMBLY OF COLLAGEN FIBRILS AND OTHER MULTIMERIC STRUCTURES	REACTOME	R-HSA-2022090.3	46	-0.559677	-1.8139	0.00157729	0.0237278	0.955	4594	tags=43%, list=23%, signal=56%
NOTCH1 INTRACELLULAR DOMAIN REGULATES TRANSCRIPTION	REACTOME	R-HSA-2122947.3	40	-0.567093	-1.81289	0	0.0238551	0.956	4771	tags=48%, list=24%, signal=62%
REGULATION OF RHO PROTEIN SIGNAL TRANSDUCTION	GOBP	GO:0035023	55	-0.535779	-1.81263	0.00148588	0.0237837	0.956	3736	tags=40%, list=19%, signal=49%
CELL-SUBSTRATE ADHESION	GOBP	GO:0031589	120	-0.471185	-1.81247	0	0.0236996	0.956	3533	tags=35%, list=18%, signal=42%
HALLMARK_COAGULATION	MSIGDB_C2	HALLMARK_COAGULATION	110	-0.474038	-1.81129	0	0.0239049	0.957	3064	tags=32%, list=15%, signal=37%
FGF SIGNALING PATHWAY	PATHWAY INTERACTION DATABASE NCI-NATURE CURATED DATA	FGF SIGNALING PATHWAY	42	-0.553657	-1.81111	0	0.0238138	0.957	3066	tags=33%, list=15%, signal=39%
AMYLOID FIBER FORMATION	REACTOME DATABASE ID RELEASE 72	977225	38	-0.569334	-1.81057	0	0.0238733	0.96	5179	tags=47%, list=26%, signal=64%
HEDGEHOG SIGNALING EVENTS MEDIATED BY GLI PROTEINS	PATHWAY INTERACTION DATABASE NCI-NATURE CURATED DATA	HEDGEHOG SIGNALING EVENTS MEDIATED BY GLI PROTEINS	44	-0.55852	-1.80938	0.00156006	0.0241588	0.961	2233	tags=30%, list=11%, signal=33%
PID_S1P_META_PATHWAY	MSIGDB_C2	PID_S1P_META_PATHWAY	21	-0.649817	-1.8082	0.00487013	0.0244477	0.963	1977	tags=33%, list=10%, signal=37%
PID_LKB1_PATHWAY	MSIGDB_C2	PID_LKB1_PATHWAY	45	-0.553001	-1.80803	0	0.0243485	0.963	4731	tags=49%, list=24%, signal=64%
SKELETAL SYSTEM MORPHOGENESIS	GOBP	GO:0048705	70	-0.514442	-1.80745	0	0.0244797	0.964	3865	tags=33%, list=19%, signal=41%
REGULATION OF TRANSMEMBRANE RECEPTOR PROTEIN SERINE/THREONINE KINASE SIGNALING PATHWAY	GOBP	GO:0090092	150	-0.457566	-1.80735	0	0.0243609	0.964	5241	tags=42%, list=26%, signal=56%
SIGNALING BY HIGH-KINASE ACTIVITY BRAF MUTANTS	REACTOME	R-HSA-6802948.1	28	-0.608133	-1.80669	0	0.0244223	0.964	2818	tags=36%, list=14%, signal=41%
POSITIVE REGULATION OF EPITHELIAL CELL MIGRATION	GOBP	GO:0010634	110	-0.480095	-1.80268	0	0.0256894	0.971	3926	tags=37%, list=20%, signal=46%
NEPHRON TUBULE DEVELOPMENT	GOBP	GO:0072080	19	-0.669445	-1.80175	0.00327869	0.0258361	0.972	4353	tags=53%, list=22%, signal=67%
NABA_COLLAGENS	MSIGDB_C2	NABA_COLLAGENS	37	-0.568229	-1.80172	0	0.025685	0.972	3277	tags=32%, list=16%, signal=39%
NRF2 PATHWAY	WIKIPATHWAYS_20200410	WP2884	106	-0.477132	-1.80171	0	0.0255357	0.972	2748	tags=25%, list=14%, signal=29%
PID_ILK_PATHWAY	MSIGDB_C2	PID_ILK_PATHWAY	44	-0.551698	-1.80147	0	0.025448	0.972	2752	tags=32%, list=14%, signal=37%
LKB1 SIGNALING EVENTS	PATHWAY INTERACTION DATABASE NCI-NATURE CURATED DATA	LKB1 SIGNALING EVENTS	40	-0.571304	-1.80037	0	0.0256197	0.974	4731	tags=50%, list=24%, signal=65%
MORPHOGENESIS OF EMBRYONIC EPITHELIUM	GOBP	GO:0016331	42	-0.561404	-1.8003	0.00158479	0.0254995	0.974	5019	tags=52%, list=25%, signal=70%
EMBRYONIC MORPHOGENESIS	GOBP	GO:0048598	200	-0.441498	-1.79945	0	0.0256624	0.974	4141	tags=34%, list=21%, signal=42%
BIOCARTA_ERK5_PATHWAY	MSIGDB_C2	BIOCARTA_ERK5_PATHWAY	17	-0.682227	-1.79725	0.00168067	0.0263586	0.978	3066	tags=47%, list=15%, signal=55%
NOTCH SIGNALING	WIKIPATHWAYS_20200410	WP268	41	-0.560739	-1.79704	0.00155763	0.0262754	0.978	4771	tags=51%, list=24%, signal=67%
AMINOGLYCAN METABOLIC PROCESS	GOBP	GO:0006022	114	-0.472598	-1.79678	0	0.0262637	0.978	3585	tags=37%, list=18%, signal=45%
WNT/BETA-CATENIN SIGNALING PATHWAY IN LEUKEMIA	WIKIPATHWAYS_20200410	WP3658	23	-0.631749	-1.79574	0.00162075	0.0264377	0.979	4795	tags=61%, list=24%, signal=80%
REGULATION OF BONE RESORPTION	GOBP	GO:0045124	23	-0.634691	-1.79549	0	0.0263362	0.979	5004	tags=61%, list=25%, signal=81%
NON-INTEGRIN MEMBRANE-ECM INTERACTIONS	REACTOME DATABASE ID RELEASE 72	3000171	38	-0.570601	-1.7944	0.00163132	0.0266153	0.983	3027	tags=45%, list=15%, signal=53%
CYTOPLASMIC RIBOSOMAL PROTEINS	WIKIPATHWAYS_20200410	WP477	81	-0.495327	-1.79361	0	0.0266963	0.984	8313	tags=73%, list=41%, signal=124%
EPO	IOB	EPO	48	-0.543733	-1.7936	0	0.0265512	0.984	4731	tags=50%, list=24%, signal=65%
PNAT	PANTHER PATHWAY	P05912	37	-0.579505	-1.79342	0.00336134	0.0264511	0.984	2679	tags=32%, list=13%, signal=37%
TBC RABGAPS	REACTOME	R-HSA-8854214.1	41	-0.564268	-1.79269	0	0.0264887	0.985	2906	tags=39%, list=14%, signal=46%
VOLTAGE GATED POTASSIUM CHANNELS	REACTOME DATABASE ID RELEASE 72	1296072	24	-0.61788	-1.79229	0	0.0264517	0.985	2979	tags=38%, list=15%, signal=44%
REGULATION OF CELL SIZE	GOBP	GO:0008361	94	-0.483969	-1.79209	0	0.0263845	0.985	3762	tags=36%, list=19%, signal=44%
REGULATION OF AXONOGENESIS	GOBP	GO:0050770	94	-0.485384	-1.79193	0	0.0263182	0.985	4682	tags=40%, list=23%, signal=52%
THROMBOXANE SIGNALLING THROUGH TP RECEPTOR	REACTOME	R-HSA-428930.2	21	-0.638692	-1.79185	0.00344828	0.0262341	0.986	4723	tags=52%, list=24%, signal=68%
ST_ADRENERGIC	MSIGDB_C2	ST_ADRENERGIC	28	-0.6139	-1.79058	0.00167785	0.0263982	0.986	2004	tags=29%, list=10%, signal=32%
SUBSTRATE ADHESION-DEPENDENT CELL SPREADING	GOBP	GO:0034446	37	-0.57206	-1.79039	0.00158983	0.0263449	0.986	3400	tags=41%, list=17%, signal=49%
APPENDAGE DEVELOPMENT	GOBP	GO:0048736	49	-0.54146	-1.79038	0	0.0262202	0.987	5039	tags=55%, list=25%, signal=73%
PID_PS1_PATHWAY	MSIGDB_C2	PID_PS1_PATHWAY	40	-0.561076	-1.78943	0	0.026447	0.987	4705	tags=40%, list=23%, signal=52%
PRESYNAPTIC FUNCTION OF KAINATE RECEPTORS	REACTOME	R-HSA-500657.1	18	-0.668704	-1.7889	0.0034188	0.0265415	0.987	2071	tags=44%, list=10%, signal=50%
ACTIVATION OF KAINATE RECEPTORS UPON GLUTAMATE BINDING	REACTOME	R-HSA-451326.2	23	-0.628202	-1.78876	0	0.0264825	0.987	2071	tags=43%, list=10%, signal=48%
LIMB DEVELOPMENT	GOBP	GO:0060173	49	-0.54146	-1.78797	0	0.0266291	0.987	5039	tags=55%, list=25%, signal=73%
PRESENILIN ACTION IN NOTCH AND WNT SIGNALING	PATHWAY INTERACTION DATABASE NCI-NATURE CURATED DATA	PRESENILIN ACTION IN NOTCH AND WNT SIGNALING	41	-0.559882	-1.78705	0.0016	0.0268734	0.99	4705	tags=39%, list=23%, signal=51%
ACTIN CYTOSKELETON REORGANIZATION	GOBP	GO:0031532	51	-0.535077	-1.78678	0	0.0268777	0.99	4225	tags=41%, list=21%, signal=52%
REGULATION OF PHOSPHATIDYLINOSITOL 3-KINASE ACTIVITY	GOBP	GO:0043551	31	-0.601247	-1.78668	0.00158983	0.0267894	0.99	2782	tags=42%, list=14%, signal=49%
THE ROLE OF NEF IN HIV-1 REPLICATION AND DISEASE PATHOGENESIS	REACTOME	R-HSA-164952.1	26	-0.6133	-1.78611	0	0.0269025	0.99	3909	tags=46%, list=19%, signal=57%
ACTIN FILAMENT BUNDLE ORGANIZATION	GOBP	GO:0061572	49	-0.545581	-1.78516	0.00165563	0.0271406	0.992	4449	tags=47%, list=22%, signal=60%
TRANSMISSION ACROSS CHEMICAL SYNAPSES	REACTOME DATABASE ID RELEASE 72	112315	175	-0.442183	-1.78416	0	0.0273531	0.993	3956	tags=35%, list=20%, signal=44%
POSITIVE REGULATION OF SUPRAMOLECULAR FIBER ORGANIZATION	GOBP	GO:1902905	132	-0.465635	-1.78413	0	0.0272304	0.993	4574	tags=39%, list=23%, signal=51%
INTEGRIN-LINKED KINASE SIGNALING	PATHWAY INTERACTION DATABASE NCI-NATURE CURATED DATA	INTEGRIN-LINKED KINASE SIGNALING	43	-0.553356	-1.7841	0	0.0271258	0.993	2752	tags=33%, list=14%, signal=38%
CXCR4-MEDIATED SIGNALING EVENTS	PATHWAY INTERACTION DATABASE NCI-NATURE CURATED DATA	CXCR4-MEDIATED SIGNALING EVENTS	80	-0.500322	-1.78163	0	0.0279063	0.993	3744	tags=40%, list=19%, signal=49%
POSITIVE REGULATION OF ADHERENS JUNCTION ORGANIZATION	GOBP	GO:1903393	21	-0.648748	-1.78145	0.00163934	0.0278271	0.993	3140	tags=48%, list=16%, signal=56%
APPENDAGE MORPHOGENESIS	GOBP	GO:0035107	34	-0.578153	-1.78139	0	0.0277267	0.993	3762	tags=50%, list=19%, signal=61%
MIRNA TARGETS IN ECM AND MEMBRANE RECEPTORS	WIKIPATHWAYS_20200410	WP2911	29	-0.595067	-1.78099	0.00337268	0.0277269	0.993	1356	tags=28%, list=7%, signal=30%
ENTRAINMENT OF CIRCADIAN CLOCK	GOBP	GO:0009649	23	-0.632524	-1.78092	0.00166113	0.0276112	0.993	2369	tags=39%, list=12%, signal=44%
ACTIN FILAMENT BUNDLE ASSEMBLY	GOBP	GO:0051017	48	-0.536449	-1.78081	0	0.0275077	0.993	4449	tags=46%, list=22%, signal=59%
NEGATIVE REGULATION OF PROTEIN POLYMERIZATION	GOBP	GO:0032272	40	-0.561979	-1.78046	0	0.027514	0.993	3452	tags=40%, list=17%, signal=48%
POSITIVE REGULATION OF RAS PROTEIN SIGNAL TRANSDUCTION	GOBP	GO:0046579	44	-0.548572	-1.77909	0	0.0278118	0.993	3744	tags=43%, list=19%, signal=53%
PID_HEDGEHOG_GLI_PATHWAY	MSIGDB_C2	PID_HEDGEHOG_GLI_PATHWAY	43	-0.559366	-1.77884	0	0.0278006	0.993	2233	tags=30%, list=11%, signal=34%
ALPHA 6 BETA 4 SIGNALING PATHWAY	WIKIPATHWAYS_20200410	WP244	33	-0.588192	-1.77832	0	0.0278214	0.993	3066	tags=42%, list=15%, signal=50%
HYALURONAN CATABOLIC PROCESS	GOBP	GO:0030214	15	-0.712206	-1.77781	0.0016835	0.0278959	0.993	2590	tags=53%, list=13%, signal=61%
ST_DIFFERENTIATION_PATHWAY_IN_PC12_CELLS	MSIGDB_C2	ST_DIFFERENTIATION_PATHWAY_IN_PC12_CELLS	38	-0.561788	-1.77759	0.00168067	0.0278579	0.993	2761	tags=29%, list=14%, signal=33%
S1P3 PATHWAY	PATHWAY INTERACTION DATABASE NCI-NATURE CURATED DATA	S1P3 PATHWAY	25	-0.613072	-1.77686	0	0.0280475	0.994	1263	tags=24%, list=6%, signal=26%
ACTOMYOSIN STRUCTURE ORGANIZATION	GOBP	GO:0031032	76	-0.498142	-1.77673	0	0.0279721	0.994	3753	tags=37%, list=19%, signal=45%
SIGNALING BY VEGF	REACTOME	R-HSA-194138.2	97	-0.478246	-1.77614	0	0.0280441	0.994	4536	tags=39%, list=23%, signal=50%
BIOCARTA_PTDINS_PATHWAY	MSIGDB_C2	BIOCARTA_PTDINS_PATHWAY	22	-0.638457	-1.77611	0	0.0279381	0.994	5765	tags=68%, list=29%, signal=96%
CELLULAR RESPONSE TO CATECHOLAMINE STIMULUS	GOBP	GO:0071870	19	-0.648191	-1.77605	0.00675676	0.0278174	0.994	2064	tags=32%, list=10%, signal=35%
PID_PTP1B_PATHWAY	MSIGDB_C2	PID_PTP1B_PATHWAY	48	-0.53203	-1.77598	0	0.0277289	0.994	4536	tags=46%, list=23%, signal=59%
NEPHRON EPITHELIUM MORPHOGENESIS	GOBP	GO:0072088	16	-0.679629	-1.77596	0.00173611	0.0276103	0.994	4353	tags=56%, list=22%, signal=72%
NABA_BASEMENT_MEMBRANES	MSIGDB_C2	NABA_BASEMENT_MEMBRANES	36	-0.567102	-1.77561	0.00323102	0.0276361	0.994	2370	tags=33%, list=12%, signal=38%
EMBRYONIC EPITHELIAL TUBE FORMATION	GOBP	GO:0001838	37	-0.564045	-1.77542	0.00163399	0.0275902	0.995	4508	tags=49%, list=22%, signal=63%
POSITIVE REGULATION OF ACTIN FILAMENT BUNDLE ASSEMBLY	GOBP	GO:0032233	43	-0.543161	-1.77473	0	0.0277523	0.996	3440	tags=44%, list=17%, signal=53%
LIMB MORPHOGENESIS	GOBP	GO:0035108	34	-0.578153	-1.77469	0.00651466	0.0276357	0.996	3762	tags=50%, list=19%, signal=61%
PID_RAS_PATHWAY	MSIGDB_C2	PID_RAS_PATHWAY	29	-0.599443	-1.77469	0.00318471	0.027515	0.996	5511	tags=55%, list=27%, signal=76%
FRAGILE X SYNDROME	WIKIPATHWAYS_20200410	WP4549	107	-0.472121	-1.77456	0	0.0274454	0.996	3920	tags=37%, list=20%, signal=46%
REGULATION OF RAS FAMILY ACTIVATION	PATHWAY INTERACTION DATABASE NCI-NATURE CURATED DATA	REGULATION OF RAS FAMILY ACTIVATION	32	-0.578877	-1.77385	0.00323102	0.0275209	0.996	4147	tags=44%, list=21%, signal=55%
CELL JUNCTION ASSEMBLY	GOBP	GO:0034329	131	-0.457045	-1.77328	0	0.0276106	0.996	2834	tags=26%, list=14%, signal=30%
URETERIC BUD DEVELOPMENT	GOBP	GO:0001657	15	-0.687357	-1.77321	0.00339559	0.027512	0.996	1088	tags=33%, list=5%, signal=35%
RESPONSE TO CATECHOLAMINE	GOBP	GO:0071869	19	-0.648191	-1.77026	0.00830565	0.0284966	0.996	2064	tags=32%, list=10%, signal=35%
IL5	NETPATH	IL5	56	-0.534517	-1.76992	0	0.0285811	0.996	3744	tags=48%, list=19%, signal=59%
CARDIAC MUSCLE CELL DIFFERENTIATION	GOBP	GO:0055007	34	-0.571093	-1.76981	0.0032	0.0284943	0.997	3512	tags=41%, list=17%, signal=50%
REGULATION OF EPITHELIAL TO MESENCHYMAL TRANSITION	GOBP	GO:0010717	69	-0.503347	-1.76817	0.00154083	0.0289624	0.997	3597	tags=38%, list=18%, signal=46%
CELL-SUBSTRATE ADHERENS JUNCTION ASSEMBLY	GOBP	GO:0007045	18	-0.658934	-1.76815	0.0102389	0.0288407	0.997	2037	tags=33%, list=10%, signal=37%
REGULATION OF MECP2 EXPRESSION AND ACTIVITY	REACTOME	R-HSA-9022692.1	25	-0.616639	-1.76688	0.00662252	0.029172	0.997	4771	tags=56%, list=24%, signal=73%
POSITIVE REGULATION OF EPITHELIAL CELL DIFFERENTIATION	GOBP	GO:0030858	33	-0.584189	-1.76602	0.00157233	0.0294251	0.997	1619	tags=36%, list=8%, signal=39%
COLLAGEN CHAIN TRIMERIZATION	REACTOME	R-HSA-8948216.2	37	-0.568229	-1.76496	0	0.0296948	0.997	3277	tags=32%, list=16%, signal=39%
CONSTITUTIVE SIGNALING BY NOTCH1 PEST DOMAIN MUTANTS	REACTOME DATABASE ID RELEASE 72	2644606	50	-0.524859	-1.76424	0.0015873	0.0297867	0.997	4771	tags=44%, list=24%, signal=58%
AMINO ACID TRANSPORT ACROSS THE PLASMA MEMBRANE	REACTOME	R-HSA-352230.3	24	-0.619491	-1.76385	0	0.0298348	0.997	5390	tags=58%, list=27%, signal=80%
CARBOHYDRATE BIOSYNTHETIC PROCESS	GOBP	GO:0016051	76	-0.492827	-1.76375	0	0.0297456	0.997	3585	tags=33%, list=18%, signal=40%
INOSITOL PHOSPHATE METABOLIC PROCESS	GOBP	GO:0043647	44	-0.536821	-1.76255	0.0015949	0.0300991	0.997	1731	tags=27%, list=9%, signal=30%
NEPHRON MORPHOGENESIS	GOBP	GO:0072028	16	-0.679629	-1.76245	0.00704225	0.0300004	0.997	4353	tags=56%, list=22%, signal=72%
PID_ERBB1_RECEPTOR_PROXIMAL_PATHWAY	MSIGDB_C2	PID_ERBB1_RECEPTOR_PROXIMAL_PATHWAY	35	-0.567141	-1.76244	0.00332226	0.0298884	0.997	3066	tags=40%, list=15%, signal=47%
BMP RECEPTOR SIGNALING	PATHWAY INTERACTION DATABASE NCI-NATURE CURATED DATA	BMP RECEPTOR SIGNALING	34	-0.571024	-1.76236	0.00165017	0.0298052	0.997	2526	tags=35%, list=13%, signal=40%
REGULATION OF CYTOPLASMIC AND NUCLEAR SMAD2 3 SIGNALING	PATHWAY INTERACTION DATABASE NCI-NATURE CURATED DATA	REGULATION OF CYTOPLASMIC AND NUCLEAR SMAD2 3 SIGNALING	19	-0.648688	-1.76133	0.0133779	0.0300796	0.997	3468	tags=37%, list=17%, signal=44%
AQUAPORIN-MEDIATED TRANSPORT	REACTOME DATABASE ID RELEASE 72	445717	38	-0.557046	-1.76132	0.00163399	0.0299639	0.997	2679	tags=29%, list=13%, signal=33%
HEART VALVE MORPHOGENESIS	GOBP	GO:0003179	39	-0.564584	-1.76058	0.0031746	0.0301473	0.997	3267	tags=38%, list=16%, signal=46%
PID_TCR_PATHWAY	MSIGDB_C2	PID_TCR_PATHWAY	62	-0.501067	-1.76031	0.00298063	0.0301464	0.997	3917	tags=39%, list=20%, signal=48%
ANGIOPOIETIN LIKE PROTEIN 8 REGULATORY PATHWAY	WIKIPATHWAYS_20200410	WP3915	117	-0.459695	-1.76	0	0.0301232	0.997	5192	tags=47%, list=26%, signal=63%
WNT SIGNALING	WIKIPATHWAYS_20200410	WP428	89	-0.475242	-1.75941	0	0.030177	0.997	4223	tags=33%, list=21%, signal=41%
EPIDERMAL GROWTH FACTOR RECEPTOR SIGNALING PATHWAY	GOBP	GO:0007173	37	-0.561709	-1.759	0.00313972	0.0302308	0.997	3440	tags=38%, list=17%, signal=46%
EPIDERMIS DEVELOPMENT	GOBP	GO:0008544	114	-0.465946	-1.75868	0	0.0302479	0.997	4141	tags=38%, list=21%, signal=47%
REGULATION OF ACTIN FILAMENT BUNDLE ASSEMBLY	GOBP	GO:0032231	68	-0.500793	-1.75663	0	0.0309118	0.998	3440	tags=44%, list=17%, signal=53%
MUCOPOLYSACCHARIDE METABOLIC PROCESS	GOBP	GO:1903510	67	-0.50247	-1.75506	0	0.0314491	0.999	3585	tags=37%, list=18%, signal=45%
NEPHRON TUBULE MORPHOGENESIS	GOBP	GO:0072078	15	-0.687572	-1.75457	0.00171527	0.0315237	0.999	4353	tags=60%, list=22%, signal=77%
SIGNALING DOWNSTREAM OF RAS MUTANTS	REACTOME DATABASE ID RELEASE 72	9649948	35	-0.563822	-1.75443	0.00493421	0.0314468	0.999	2818	tags=31%, list=14%, signal=36%
SIGNALING EVENTS REGULATED BY RET TYROSINE KINASE	PATHWAY INTERACTION DATABASE NCI-NATURE CURATED DATA	SIGNALING EVENTS REGULATED BY RET TYROSINE KINASE	35	-0.558266	-1.75304	0	0.0318666	0.999	3185	tags=31%, list=16%, signal=37%
ENDOTHELINS	PATHWAY INTERACTION DATABASE NCI-NATURE CURATED DATA	ENDOTHELINS	56	-0.515967	-1.75286	0	0.0318109	0.999	3857	tags=36%, list=19%, signal=44%
PARADOXICAL ACTIVATION OF RAF SIGNALING BY KINASE INACTIVE BRAF	REACTOME DATABASE ID RELEASE 72	6802955	35	-0.563822	-1.75282	0.00865052	0.0316943	0.999	2818	tags=31%, list=14%, signal=36%
5HT1 TYPE RECEPTOR MEDIATED SIGNALING PATHWAY	PANTHER PATHWAY	P04373	34	-0.567821	-1.75273	0.00163934	0.0316311	0.999	4009	tags=38%, list=20%, signal=48%
WATER HOMEOSTASIS	GOBP	GO:0030104	42	-0.543705	-1.7521	0.00310078	0.0318211	0.999	4038	tags=38%, list=20%, signal=48%
HEMOSTASIS	GOBP	GO:0007599	199	-0.430465	-1.7511	0	0.0321346	0.999	3978	tags=33%, list=20%, signal=41%
NOTCH SIGNALING PATHWAY NETPATH	WIKIPATHWAYS_20200410	WP61	57	-0.51156	-1.75087	0	0.0320923	0.999	4771	tags=47%, list=24%, signal=62%
REGULATION OF NOTCH SIGNALING PATHWAY	GOBP	GO:0008593	69	-0.502829	-1.75044	0	0.0321443	0.999	4817	tags=46%, list=24%, signal=61%
PROLACTIN SIGNALING PATHWAY	WIKIPATHWAYS_20200410	WP2037	73	-0.486849	-1.75028	0.00155763	0.0320848	0.999	3701	tags=36%, list=18%, signal=44%
SIGNALING BY NOTCH1 IN CANCER	REACTOME DATABASE ID RELEASE 72	2644603	50	-0.524859	-1.75008	0	0.0320254	0.999	4771	tags=44%, list=24%, signal=58%
POSITIVE REGULATION OF CELL MORPHOGENESIS INVOLVED IN DIFFERENTIATION	GOBP	GO:0010770	84	-0.478927	-1.74963	0	0.032099	0.999	3971	tags=42%, list=20%, signal=52%
SIGNALING BY MODERATE KINASE ACTIVITY BRAF MUTANTS	REACTOME DATABASE ID RELEASE 72	6802946	35	-0.563822	-1.7482	0.00464396	0.032554	0.999	2818	tags=31%, list=14%, signal=36%
RESPONSE TO MONOAMINE	GOBP	GO:0071867	19	-0.648191	-1.74809	0.00657895	0.0324688	0.999	2064	tags=32%, list=10%, signal=35%
PID_ENDOTHELIN_PATHWAY	MSIGDB_C2	PID_ENDOTHELIN_PATHWAY	56	-0.515967	-1.74725	0.00478469	0.0326824	0.999	3857	tags=36%, list=19%, signal=44%
BLOOD COAGULATION	GOBP	GO:0007596	196	-0.426029	-1.74712	0	0.0326012	0.999	3978	tags=33%, list=20%, signal=40%
KITRECEPTOR	IOB	KITRECEPTOR	86	-0.474447	-1.74691	0	0.0326005	0.999	5208	tags=48%, list=26%, signal=64%
ST_INTERLEUKIN_4_PATHWAY	MSIGDB_C2	ST_INTERLEUKIN_4_PATHWAY	21	-0.629928	-1.74687	0	0.0324953	0.999	4588	tags=57%, list=23%, signal=74%
G ALPHA (Z) SIGNALLING EVENTS	REACTOME DATABASE ID RELEASE 72	418597	38	-0.550471	-1.74641	0.0015748	0.0325322	0.999	2679	tags=34%, list=13%, signal=39%
RAS SIGNALING	WIKIPATHWAYS_20200410	WP4223	156	-0.439402	-1.7464	0	0.0324156	0.999	3936	tags=32%, list=20%, signal=40%
REGULATION OF ACTOMYOSIN STRUCTURE ORGANIZATION	GOBP	GO:0110020	67	-0.500468	-1.74634	0.0030722	0.0323204	0.999	3373	tags=40%, list=17%, signal=48%
GLYCOSAMINOGLYCAN CATABOLIC PROCESS	GOBP	GO:0006027	43	-0.536376	-1.746	0.00155763	0.0323324	0.999	3076	tags=42%, list=15%, signal=49%
REGULATION OF ACTIN FILAMENT POLYMERIZATION	GOBP	GO:0030833	104	-0.470471	-1.74524	0	0.0326107	0.999	4508	tags=39%, list=22%, signal=51%
SIGNALING BY NOTCH1 HD+PEST DOMAIN MUTANTS IN CANCER	REACTOME	R-HSA-2894858.1	50	-0.524859	-1.74518	0	0.0325159	0.999	4771	tags=44%, list=24%, signal=58%
PID_HDAC_CLASSIII_PATHWAY	MSIGDB_C2	PID_HDAC_CLASSIII_PATHWAY	22	-0.620175	-1.74456	0.00833333	0.0326402	0.999	4639	tags=59%, list=23%, signal=77%
CELLULAR RESPONSE TO MONOAMINE STIMULUS	GOBP	GO:0071868	19	-0.648191	-1.74436	0.00519031	0.0326024	0.999	2064	tags=32%, list=10%, signal=35%
KIDNEY MORPHOGENESIS	GOBP	GO:0060993	21	-0.62758	-1.74431	0.00503356	0.0325287	0.999	4353	tags=52%, list=22%, signal=67%
PID_ER_NONGENOMIC_PATHWAY	MSIGDB_C2	PID_ER_NONGENOMIC_PATHWAY	39	-0.560343	-1.7434	0.00158479	0.0327403	0.999	3528	tags=36%, list=18%, signal=43%
NCRNAS INVOLVED IN WNT SIGNALING IN HEPATOCELLULAR CARCINOMA	WIKIPATHWAYS_20200410	WP4336	67	-0.497967	-1.74317	0.00296296	0.0326786	0.999	4223	tags=36%, list=21%, signal=45%
SIGNALING BY RAS MUTANTS	REACTOME	R-HSA-6802949.2	35	-0.563822	-1.74304	0.00322581	0.0326213	0.999	2818	tags=31%, list=14%, signal=36%
CREB1 PHOSPHORYLATION THROUGH NMDA RECEPTOR-MEDIATED ACTIVATION OF RAS SIGNALING	REACTOME	R-HSA-442742.2	19	-0.644359	-1.74283	0.00519931	0.0326203	0.999	3377	tags=53%, list=17%, signal=63%
POSITIVE REGULATION OF JNK CASCADE	GOBP	GO:0046330	97	-0.466763	-1.74268	0	0.032552	0.999	5310	tags=46%, list=26%, signal=63%
EGF RECEPTOR (ERBB1) SIGNALING PATHWAY	PATHWAY INTERACTION DATABASE NCI-NATURE CURATED DATA	EGF RECEPTOR (ERBB1) SIGNALING PATHWAY	32	-0.572613	-1.74233	0.00489396	0.0325945	0.999	3066	tags=38%, list=15%, signal=44%
HOMOPHILIC CELL ADHESION VIA PLASMA MEMBRANE ADHESION MOLECULES	GOBP	GO:0007156	55	-0.513926	-1.74216	0.00157729	0.0325382	0.999	2584	tags=29%, list=13%, signal=33%
ION CHANNEL TRANSPORT	REACTOME	R-HSA-983712.2	133	-0.44373	-1.74139	0	0.0327728	0.999	5079	tags=36%, list=25%, signal=48%
ENKEPHALIN RELEASE	PANTHER PATHWAY	P05913	27	-0.59334	-1.74104	0.00333333	0.0327907	0.999	2679	tags=33%, list=13%, signal=38%
PID_BMP_PATHWAY	MSIGDB_C2	PID_BMP_PATHWAY	34	-0.571024	-1.74099	0.00158479	0.0327032	0.999	2526	tags=35%, list=13%, signal=40%
ELASTIC FIBRE FORMATION	REACTOME DATABASE ID RELEASE 72	1566948	35	-0.560728	-1.73991	0.00324149	0.0329771	0.999	3751	tags=34%, list=19%, signal=42%
NEURAL TUBE FORMATION	GOBP	GO:0001841	34	-0.561558	-1.7398	0.00326264	0.032913	0.999	3969	tags=44%, list=20%, signal=55%
ST_MYOCYTE_AD_PATHWAY	MSIGDB_C2	ST_MYOCYTE_AD_PATHWAY	21	-0.634279	-1.73976	0.0103806	0.0328184	0.999	2004	tags=24%, list=10%, signal=26%
PID_S1P_S1P3_PATHWAY	MSIGDB_C2	PID_S1P_S1P3_PATHWAY	29	-0.589861	-1.73963	0.00493421	0.0327705	0.999	2770	tags=31%, list=14%, signal=36%
BEHAVIOR	GOBP	GO:0007610	150	-0.439638	-1.73915	0	0.0328567	0.999	5035	tags=37%, list=25%, signal=49%
VASOPRESSIN REGULATES RENAL WATER HOMEOSTASIS VIA AQUAPORINS	REACTOME	R-HSA-432040.2	34	-0.566671	-1.73914	0.00158479	0.0327593	0.999	2679	tags=29%, list=13%, signal=34%
KIT RECEPTOR SIGNALING PATHWAY	WIKIPATHWAYS_20200410	WP304	54	-0.515632	-1.73882	0	0.0327846	0.999	4993	tags=48%, list=25%, signal=64%
SYNTHESIS OF IP3 AND IP4 IN THE CYTOSOL	REACTOME	R-HSA-1855204.3	23	-0.618111	-1.73727	0.00996678	0.0333589	1	2442	tags=35%, list=12%, signal=40%
PRIMARY FOCAL SEGMENTAL GLOMERULOSCLEROSIS FSGS	WIKIPATHWAYS_20200410	WP2572	62	-0.506958	-1.73688	0	0.0333894	1	1348	tags=29%, list=7%, signal=31%
FOCAL ADHESION ASSEMBLY	GOBP	GO:0048041	18	-0.658934	-1.73638	0.00505051	0.0334988	1	2037	tags=33%, list=10%, signal=37%
POSITIVE REGULATION OF VASCULATURE DEVELOPMENT	GOBP	GO:1904018	120	-0.450853	-1.73601	0	0.0335436	1	5312	tags=43%, list=26%, signal=57%
MULTICELLULAR ORGANISMAL HOMEOSTASIS	GOBP	GO:0048871	148	-0.44447	-1.73596	0	0.0334573	1	2829	tags=27%, list=14%, signal=31%
G BETA:GAMMA SIGNALLING THROUGH PLC BETA	REACTOME DATABASE ID RELEASE 72	418217	17	-0.651228	-1.73545	0.00515464	0.0335243	1	2064	tags=41%, list=10%, signal=46%
PID_KIT_PATHWAY	MSIGDB_C2	PID_KIT_PATHWAY	50	-0.524871	-1.73532	0.00299401	0.0334607	1	4993	tags=48%, list=25%, signal=64%
AFLATOXIN ACTIVATION AND DETOXIFICATION	REACTOME	R-HSA-5423646.3	15	-0.665048	-1.73458	0.00540541	0.0336574	1	3321	tags=47%, list=17%, signal=56%
TSLP	NETPATH	TSLP	151	-0.444052	-1.73452	0	0.0335606	1	4711	tags=44%, list=23%, signal=57%
OPIOID PROENKEPHALIN PATHWAY	PANTHER PATHWAY	P05915	26	-0.593836	-1.73442	0.00325203	0.0335014	1	4009	tags=42%, list=20%, signal=53%
POSITIVE REGULATION OF REGULATED SECRETORY PATHWAY	GOBP	GO:1903307	32	-0.571854	-1.73393	0.00983607	0.0335528	1	2569	tags=38%, list=13%, signal=43%
HYALURONAN METABOLISM	REACTOME	R-HSA-2142845.1	15	-0.693589	-1.73391	0.00677966	0.0334573	1	2590	tags=47%, list=13%, signal=54%
IL6	NETPATH	IL6	80	-0.487507	-1.7333	0	0.0335372	1	4682	tags=45%, list=23%, signal=58%
REGULATION OF PROTEIN POLYMERIZATION	GOBP	GO:0032271	145	-0.444607	-1.73273	0	0.033602	1	4508	tags=37%, list=22%, signal=47%
SIGNALING EVENTS MEDIATED BY PTP1B	PATHWAY INTERACTION DATABASE NCI-NATURE CURATED DATA	SIGNALING EVENTS MEDIATED BY PTP1B	48	-0.53203	-1.73267	0.0046875	0.0335216	1	4536	tags=46%, list=23%, signal=59%
G-CSF	IOB	G-CSF	41	-0.538046	-1.73265	0.003125	0.0334237	1	4682	tags=54%, list=23%, signal=70%
SIGNALING EVENTS MEDIATED BY STEM CELL FACTOR RECEPTOR (C-KIT)	PATHWAY INTERACTION DATABASE NCI-NATURE CURATED DATA	SIGNALING EVENTS MEDIATED BY STEM CELL FACTOR RECEPTOR (C-KIT)	49	-0.517706	-1.7321	0.0015748	0.0335211	1	4993	tags=47%, list=25%, signal=62%
RENAL TUBULE DEVELOPMENT	GOBP	GO:0061326	21	-0.624733	-1.73168	0.00996678	0.0335493	1	4353	tags=52%, list=22%, signal=67%
POSITIVE REGULATION OF AXONOGENESIS	GOBP	GO:0050772	43	-0.540796	-1.73166	0.00476947	0.0334523	1	3971	tags=49%, list=20%, signal=61%
REGULATION OF ACTIN FILAMENT LENGTH	GOBP	GO:0030832	116	-0.449758	-1.73138	0	0.03347	1	4508	tags=38%, list=22%, signal=49%
GLUCOSE CATABOLIC PROCESS	GOBP	GO:0006007	25	-0.586499	-1.73102	0.0066778	0.0334843	1	4658	tags=52%, list=23%, signal=68%
POSITIVE REGULATION OF KIDNEY DEVELOPMENT	GOBP	GO:0090184	18	-0.654946	-1.73092	0.0034188	0.0334203	1	3429	tags=44%, list=17%, signal=54%
WNT	IOB	WNT	97	-0.46407	-1.73068	0	0.0334346	1	2501	tags=25%, list=12%, signal=28%
ODONTOGENESIS	GOBP	GO:0042476	34	-0.561235	-1.73067	0.00481541	0.0333359	1	3606	tags=38%, list=18%, signal=47%
RET SIGNALING	REACTOME DATABASE ID RELEASE 72	8853659	30	-0.570351	-1.73044	0.00500835	0.0332975	1	3065	tags=40%, list=15%, signal=47%
KERATINOCYTE DIFFERENTIATION	GOBP	GO:0030216	66	-0.488792	-1.73033	0	0.033242	1	3091	tags=33%, list=15%, signal=39%
COLLAGEN FORMATION	REACTOME DATABASE ID RELEASE 72	1474290	77	-0.481825	-1.73019	0.00145985	0.0331726	1	4611	tags=35%, list=23%, signal=45%
CONSTITUTIVE SIGNALING BY NOTCH1 HD+PEST DOMAIN MUTANTS	REACTOME DATABASE ID RELEASE 72	2894862	50	-0.524859	-1.72995	0.00484653	0.0331524	1	4771	tags=44%, list=24%, signal=58%
EPITHELIAL TO MESENCHYMAL TRANSITION IN COLORECTAL CANCER	WIKIPATHWAYS_20200410	WP4239	128	-0.453152	-1.72993	0	0.033056	1	3091	tags=27%, list=15%, signal=32%
REGULATION OF HEART MORPHOGENESIS	GOBP	GO:2000826	23	-0.620562	-1.72929	0.00988468	0.0332098	1	3267	tags=43%, list=16%, signal=52%
STRIATED MUSCLE TISSUE DEVELOPMENT	GOBP	GO:0014706	87	-0.468842	-1.72903	0	0.0331899	1	3543	tags=33%, list=18%, signal=40%
IL-4 SIGNALING PATHWAY	WIKIPATHWAYS_20200410	WP395	51	-0.521078	-1.72762	0.00158228	0.0336106	1	4535	tags=47%, list=23%, signal=61%
VEGFR1 SPECIFIC SIGNALS	PATHWAY INTERACTION DATABASE NCI-NATURE CURATED DATA	VEGFR1 SPECIFIC SIGNALS	29	-0.580085	-1.72742	0.00316456	0.0335896	1	2795	tags=38%, list=14%, signal=44%
REGULATION OF HETEROTYPIC CELL-CELL ADHESION	GOBP	GO:0034114	19	-0.637848	-1.72721	0.00677966	0.0335718	1	5312	tags=63%, list=26%, signal=86%
SIGNALING BY NOTCH1 PEST DOMAIN MUTANTS IN CANCER	REACTOME DATABASE ID RELEASE 72	2644602	50	-0.524859	-1.72661	0.00483092	0.0336911	1	4771	tags=44%, list=24%, signal=58%
PID_MET_PATHWAY	MSIGDB_C2	PID_MET_PATHWAY	78	-0.484051	-1.72641	0.00152439	0.033687	1	3432	tags=36%, list=17%, signal=43%
UNTITLED	PANTHER PATHWAY	P05916	27	-0.583221	-1.72638	0.00487013	0.0335981	1	4009	tags=41%, list=20%, signal=51%
OPIOID PROOPIOMELANOCORTIN PATHWAY	PANTHER PATHWAY	P05917	28	-0.579786	-1.72537	0.00161812	0.0338751	1	4009	tags=39%, list=20%, signal=49%
PID_VEGFR1_PATHWAY	MSIGDB_C2	PID_VEGFR1_PATHWAY	26	-0.590684	-1.72496	0.00656814	0.0339346	1	2795	tags=38%, list=14%, signal=45%
NEF-MEDIATES DOWN MODULATION OF CELL SURFACE RECEPTORS BY RECRUITING THEM TO CLATHRIN ADAPTERS	REACTOME DATABASE ID RELEASE 72	164938	20	-0.626585	-1.72492	0.00174216	0.0338457	1	3826	tags=45%, list=19%, signal=56%
NEURAL TUBE CLOSURE	GOBP	GO:0001843	31	-0.564523	-1.72484	0.00160772	0.0337807	1	6119	tags=65%, list=30%, signal=93%
COAGULATION	GOBP	GO:0050817	197	-0.423199	-1.72449	0	0.0338263	1	3978	tags=32%, list=20%, signal=40%
CORNIFICATION	GOBP	GO:0070268	45	-0.522143	-1.72373	0.00316456	0.0340386	1	3064	tags=33%, list=15%, signal=39%
LEPTIN	NETPATH	LEPTIN	92	-0.472059	-1.72325	0	0.0341301	1	4731	tags=42%, list=24%, signal=55%
BIOCARTA_RHO_PATHWAY	MSIGDB_C2	BIOCARTA_RHO_PATHWAY	28	-0.582068	-1.72265	0.00160514	0.0342542	1	3206	tags=39%, list=16%, signal=47%
SIGNALING EVENTS MEDIATED BY HEPATOCYTE GROWTH FACTOR RECEPTOR (C-MET)	PATHWAY INTERACTION DATABASE NCI-NATURE CURATED DATA	SIGNALING EVENTS MEDIATED BY HEPATOCYTE GROWTH FACTOR RECEPTOR (C-MET)	77	-0.477056	-1.72208	0	0.034371	1	3432	tags=35%, list=17%, signal=42%
PID_RET_PATHWAY	MSIGDB_C2	PID_RET_PATHWAY	35	-0.558266	-1.72167	0.00326797	0.0344439	1	3185	tags=31%, list=16%, signal=37%
COOPERATION OF PDCL (PHLP1) AND TRIC CCT IN G-PROTEIN BETA FOLDING	REACTOME DATABASE ID RELEASE 72	6814122	36	-0.546847	-1.72071	0.0049505	0.0347332	1	2075	tags=28%, list=10%, signal=31%
MAP2K AND MAPK ACTIVATION	REACTOME	R-HSA-5674135.2	32	-0.579498	-1.72059	0.00334448	0.0346606	1	2818	tags=31%, list=14%, signal=36%
ENDOCHONDRAL OSSIFICATION WITH SKELETAL DYSPLASIAS	WIKIPATHWAYS_20200410	WP4808	52	-0.509774	-1.72055	0.00154083	0.0345755	1	2608	tags=31%, list=13%, signal=35%
PID_TXA2PATHWAY	MSIGDB_C2	PID_TXA2PATHWAY	52	-0.514671	-1.7196	0	0.0349466	1	3857	tags=40%, list=19%, signal=50%
PID_CXCR4_PATHWAY	MSIGDB_C2	PID_CXCR4_PATHWAY	99	-0.460424	-1.71901	0.0015015	0.0351141	1	3744	tags=38%, list=19%, signal=47%
ST_GAQ_PATHWAY	MSIGDB_C2	ST_GAQ_PATHWAY	24	-0.6071	-1.718	0.00165289	0.0353974	1	3074	tags=42%, list=15%, signal=49%
STRESS FIBER ASSEMBLY	GOBP	GO:0043149	15	-0.67225	-1.718	0.00702988	0.0353047	1	3751	tags=60%, list=19%, signal=74%
DIFFERENTIATION PATHWAY	WIKIPATHWAYS_20200410	WP2848	35	-0.554303	-1.71763	0.00322061	0.0353639	1	1469	tags=20%, list=7%, signal=22%
TCR SIGNALING IN NAIVE CD4+ T CELLS	PATHWAY INTERACTION DATABASE NCI-NATURE CURATED DATA	TCR SIGNALING IN NAIVE CD4+ T CELLS	61	-0.493252	-1.71656	0	0.0357625	1	3917	tags=38%, list=20%, signal=47%
FORMATION OF THE CORNIFIED ENVELOPE	REACTOME	R-HSA-6809371.3	26	-0.594206	-1.71618	0.00651466	0.0357948	1	1507	tags=31%, list=8%, signal=33%
ENERGY HOMEOSTASIS	GOBP	GO:0097009	20	-0.631532	-1.71545	0.00324149	0.0359931	1	2628	tags=40%, list=13%, signal=46%
AORTIC VALVE DEVELOPMENT	GOBP	GO:0003176	23	-0.621753	-1.71494	0.00869565	0.0361194	1	3091	tags=35%, list=15%, signal=41%
NABA_CORE_MATRISOME	MSIGDB_C2	NABA_CORE_MATRISOME	186	-0.423531	-1.71459	0	0.0361593	1	3416	tags=26%, list=17%, signal=31%
CONTRACTILE ACTIN FILAMENT BUNDLE ASSEMBLY	GOBP	GO:0030038	15	-0.67225	-1.71331	0.010453	0.0366525	1	3751	tags=60%, list=19%, signal=74%
SEMAPHORIN-PLEXIN SIGNALING PATHWAY	GOBP	GO:0071526	30	-0.573138	-1.71312	0.00326797	0.0366281	1	3113	tags=40%, list=15%, signal=47%
NEURAL CREST DIFFERENTIATION	WIKIPATHWAYS_20200410	WP2064	65	-0.497267	-1.71286	0.00152439	0.0366539	1	5298	tags=46%, list=26%, signal=62%
REGULATION OF INSULIN SECRETION	GOBP	GO:0050796	86	-0.465674	-1.71272	0	0.0366199	1	3112	tags=33%, list=15%, signal=38%
SIGNAL AMPLIFICATION	REACTOME	R-HSA-392518.1	28	-0.58302	-1.71229	0.0016129	0.0366991	1	2064	tags=29%, list=10%, signal=32%
APOPTOTIC CELL CLEARANCE	GOBP	GO:0043277	28	-0.580283	-1.71148	0.00486224	0.0369368	1	3168	tags=43%, list=16%, signal=51%
RENAL SYSTEM PROCESS	GOBP	GO:0003014	59	-0.502199	-1.71148	0.00582242	0.0368401	1	2998	tags=31%, list=15%, signal=36%
KERATINIZATION	REACTOME	R-HSA-6805567.2	46	-0.51828	-1.7114	0.00309598	0.0367687	1	3064	tags=35%, list=15%, signal=41%
WNT	NETPATH	WNT	98	-0.459	-1.71123	0	0.0367536	1	2501	tags=24%, list=12%, signal=28%
OXYTOCIN RECEPTOR MEDIATED SIGNALING PATHWAY	PANTHER PATHWAY	P04391	43	-0.533241	-1.7112	0.0015748	0.0366705	1	4009	tags=40%, list=20%, signal=49%
NEURON MIGRATION	GOBP	GO:0001764	39	-0.541769	-1.71094	0.00492611	0.0366711	1	3186	tags=38%, list=16%, signal=46%
POSITIVE REGULATION OF PRI-MIRNA TRANSCRIPTION BY RNA POLYMERASE II	GOBP	GO:1902895	31	-0.567496	-1.71056	0.00496689	0.0367577	1	2628	tags=39%, list=13%, signal=44%
POSITIVE REGULATION OF ERBB SIGNALING PATHWAY	GOBP	GO:1901186	29	-0.575982	-1.71042	0.00644122	0.0367182	1	3417	tags=41%, list=17%, signal=50%
VITAMIN D RECEPTOR PATHWAY	WIKIPATHWAYS_20200410	WP2877	135	-0.437116	-1.71028	0	0.0367036	1	3461	tags=30%, list=17%, signal=36%
TUBE CLOSURE	GOBP	GO:0060606	31	-0.564523	-1.70962	0.00161031	0.0368717	1	6119	tags=65%, list=30%, signal=93%
SENSORY ORGAN DEVELOPMENT	GOBP	GO:0007423	162	-0.43052	-1.70924	0	0.0369572	1	3601	tags=30%, list=18%, signal=37%
ENTRAINMENT OF CIRCADIAN CLOCK BY PHOTOPERIOD	GOBP	GO:0043153	20	-0.625817	-1.70876	0.00476947	0.0370268	1	2369	tags=40%, list=12%, signal=45%
POSITIVE REGULATION OF ANIMAL ORGAN MORPHOGENESIS	GOBP	GO:0110110	35	-0.547011	-1.7086	0.00315956	0.0369748	1	3429	tags=40%, list=17%, signal=48%
SIGNALING EVENTS MEDIATED BY HDAC CLASS III	PATHWAY INTERACTION DATABASE NCI-NATURE CURATED DATA	SIGNALING EVENTS MEDIATED BY HDAC CLASS III	22	-0.620175	-1.70802	0.0034188	0.0371616	1	4639	tags=59%, list=23%, signal=77%
GLYCOSAMINOGLYCAN METABOLISM	REACTOME	R-HSA-1630316.2	98	-0.454439	-1.70793	0	0.0371069	1	3076	tags=32%, list=15%, signal=37%
NEURAL TUBE DEVELOPMENT	GOBP	GO:0021915	44	-0.538935	-1.70781	0	0.0370853	1	2422	tags=34%, list=12%, signal=39%
MUSCLE TISSUE DEVELOPMENT	GOBP	GO:0060537	96	-0.460247	-1.70769	0.0014771	0.0370341	1	3543	tags=32%, list=18%, signal=39%
SIG_IL4RECEPTOR_IN_B_LYPHOCYTES	MSIGDB_C2	SIG_IL4RECEPTOR_IN_B_LYPHOCYTES	27	-0.586768	-1.70748	0.00165017	0.0370513	1	4682	tags=48%, list=23%, signal=63%
SIGNALING BY NTRKS	REACTOME DATABASE ID RELEASE 72	166520	116	-0.445228	-1.70693	0	0.0371938	1	3954	tags=33%, list=20%, signal=41%
REGULATION OF CELL MORPHOGENESIS INVOLVED IN DIFFERENTIATION	GOBP	GO:0010769	171	-0.431503	-1.70661	0	0.0372049	1	4682	tags=39%, list=23%, signal=50%
SEMA4D IN SEMAPHORIN SIGNALING	REACTOME DATABASE ID RELEASE 72	400685	24	-0.601783	-1.70569	0.00683761	0.0375208	1	3206	tags=38%, list=16%, signal=45%
PROTEIN-PROTEIN INTERACTIONS AT SYNAPSES	REACTOME DATABASE ID RELEASE 72	6794362	63	-0.491308	-1.70567	0.0015083	0.0374423	1	3832	tags=38%, list=19%, signal=47%
PID_VEGFR1_2_PATHWAY	MSIGDB_C2	PID_VEGFR1_2_PATHWAY	68	-0.48322	-1.70547	0	0.0374291	1	3397	tags=35%, list=17%, signal=42%
UNSATURATED FATTY ACID METABOLIC PROCESS	GOBP	GO:0033559	75	-0.477223	-1.70525	0	0.037416	1	835	tags=13%, list=4%, signal=14%
CELLULAR COMPONENT MAINTENANCE	GOBP	GO:0043954	25	-0.596278	-1.70523	0.00831947	0.0373326	1	4515	tags=52%, list=22%, signal=67%
REGULATION OF ENDOCYTOSIS	GOBP	GO:0030100	182	-0.426534	-1.70514	0	0.0372934	1	3391	tags=28%, list=17%, signal=33%
PID_INTEGRIN3_PATHWAY	MSIGDB_C2	PID_INTEGRIN3_PATHWAY	32	-0.562419	-1.70391	0.0066335	0.0377765	1	3332	tags=44%, list=17%, signal=52%
REGULATION OF VASCULAR ENDOTHELIAL GROWTH FACTOR RECEPTOR SIGNALING PATHWAY	GOBP	GO:0030947	19	-0.617782	-1.7029	0.0138408	0.0381176	1	4999	tags=53%, list=25%, signal=70%
REGULATION OF ACTIN POLYMERIZATION OR DEPOLYMERIZATION	GOBP	GO:0008064	115	-0.45293	-1.7019	0	0.038521	1	4508	tags=38%, list=22%, signal=49%
POSTSYNAPSE ORGANIZATION	GOBP	GO:0099173	43	-0.526214	-1.70162	0.00328947	0.0385488	1	3896	tags=37%, list=19%, signal=46%
STRIATED MUSCLE CELL DIFFERENTIATION	GOBP	GO:0051146	71	-0.477906	-1.70134	0.00304414	0.0385822	1	3988	tags=39%, list=20%, signal=49%
EPH-EPHRIN SIGNALING	REACTOME	R-HSA-2682334.1	81	-0.476134	-1.70077	0	0.0387477	1	3826	tags=33%, list=19%, signal=41%
NEGATIVE REGULATION OF FIBROBLAST PROLIFERATION	GOBP	GO:0048147	17	-0.650408	-1.70057	0.00173913	0.0387519	1	1559	tags=35%, list=8%, signal=38%
MUSCARINIC ACETYLCHOLINE RECEPTOR 1 AND 3 SIGNALING PATHWAY	PANTHER PATHWAY	P00042	45	-0.519569	-1.70044	0.00621118	0.0387213	1	4736	tags=44%, list=24%, signal=58%
MONOSACCHARIDE BIOSYNTHETIC PROCESS	GOBP	GO:0046364	36	-0.544549	-1.70032	0	0.0386768	1	3585	tags=42%, list=18%, signal=51%
THROMBOXANE A2 RECEPTOR SIGNALING	PATHWAY INTERACTION DATABASE NCI-NATURE CURATED DATA	THROMBOXANE A2 RECEPTOR SIGNALING	50	-0.511901	-1.70011	0	0.0386608	1	3857	tags=40%, list=19%, signal=49%
TGF-BETA RECEPTOR SIGNALING	WIKIPATHWAYS_20200410	WP560	50	-0.507654	-1.69967	0.00462963	0.0387305	1	2905	tags=30%, list=14%, signal=35%
MULTICELLULAR ORGANISMAL MOVEMENT	GOBP	GO:0050879	21	-0.618643	-1.69953	0.013289	0.0386833	1	2772	tags=33%, list=14%, signal=39%
NEGATIVE REGULATION OF SUPRAMOLECULAR FIBER ORGANIZATION	GOBP	GO:1902904	85	-0.466209	-1.69926	0	0.0387124	1	3984	tags=36%, list=20%, signal=45%
PID_BCR_5PATHWAY	MSIGDB_C2	PID_BCR_5PATHWAY	62	-0.485738	-1.69838	0.0029985	0.0390332	1	3253	tags=32%, list=16%, signal=38%
MAMMARY GLAND EPITHELIUM DEVELOPMENT	GOBP	GO:0061180	17	-0.639714	-1.69801	0.0120069	0.039073	1	2400	tags=47%, list=12%, signal=53%
BONE DEVELOPMENT	GOBP	GO:0060348	70	-0.483559	-1.69788	0	0.0390197	1	3926	tags=37%, list=20%, signal=46%
ACTIN FILAMENT-BASED MOVEMENT	GOBP	GO:0030048	89	-0.461506	-1.69763	0	0.0390342	1	5343	tags=43%, list=27%, signal=58%
PATHWAYS IN CLEAR CELL RENAL CELL CARCINOMA	WIKIPATHWAYS_20200410	WP4018	79	-0.469058	-1.69683	0	0.0392811	1	5099	tags=43%, list=25%, signal=57%
POST-TRANSLATIONAL PROTEIN PHOSPHORYLATION	REACTOME	R-HSA-8957275.1	71	-0.470654	-1.69607	0.0029985	0.0395186	1	5004	tags=46%, list=25%, signal=62%
CANONICAL WNT SIGNALING PATHWAY	GOBP	GO:0060070	54	-0.499749	-1.69604	0.00157233	0.039437	1	3655	tags=35%, list=18%, signal=43%
EPHRIN RECEPTOR SIGNALING PATHWAY	GOBP	GO:0048013	72	-0.480001	-1.69595	0.00147059	0.0393977	1	4483	tags=40%, list=22%, signal=52%
DENDRITIC SPINE DEVELOPMENT	GOBP	GO:0060996	16	-0.651089	-1.69591	0.0118644	0.0393252	1	327	tags=19%, list=2%, signal=19%
POTASSIUM ION TRANSPORT	GOBP	GO:0006813	97	-0.448273	-1.69549	0	0.0394051	1	3127	tags=29%, list=16%, signal=34%
STIMULI-SENSING CHANNELS	REACTOME DATABASE ID RELEASE 72	2672351	74	-0.47488	-1.69491	0	0.0395759	1	6915	tags=50%, list=34%, signal=76%
REGULATION OF SYNAPTIC PLASTICITY	GOBP	GO:0048167	90	-0.459004	-1.69445	0.00152905	0.0396991	1	4682	tags=44%, list=23%, signal=58%
SEMAPHORIN INTERACTIONS	REACTOME DATABASE ID RELEASE 72	373755	58	-0.501798	-1.69425	0	0.0397171	1	4682	tags=43%, list=23%, signal=56%
REGULATION OF PROTEIN DEPOLYMERIZATION	GOBP	GO:1901879	46	-0.518835	-1.69378	0.00304414	0.0398143	1	3984	tags=41%, list=20%, signal=51%
REGULATION OF PROTEIN KINASE B SIGNALING	GOBP	GO:0051896	164	-0.421287	-1.69346	0	0.0398562	1	3427	tags=29%, list=17%, signal=35%
CD40 CD40L SIGNALING	PATHWAY INTERACTION DATABASE NCI-NATURE CURATED DATA	CD40 CD40L SIGNALING	34	-0.545276	-1.69296	0.00309598	0.0399338	1	4196	tags=32%, list=21%, signal=41%
ECM PROTEOGLYCANS	REACTOME	R-HSA-3000178.3	40	-0.526995	-1.6924	0.003125	0.0400488	1	2550	tags=35%, list=13%, signal=40%
ARACHIDONIC ACID METABOLISM	REACTOME DATABASE ID RELEASE 72	2142753	42	-0.527433	-1.69229	0.00488599	0.0399871	1	4910	tags=43%, list=24%, signal=57%
REGULATION OF ENDOTHELIAL CELL DEVELOPMENT	GOBP	GO:1901550	16	-0.64765	-1.69174	0.00681431	0.0401447	1	2918	tags=44%, list=15%, signal=51%
REGULATION OF ESTABLISHMENT OF ENDOTHELIAL BARRIER	GOBP	GO:1903140	16	-0.64765	-1.69133	0.0122807	0.0401912	1	2918	tags=44%, list=15%, signal=51%
SIGNALING EVENTS MEDIATED BY VEGFR1 AND VEGFR2	PATHWAY INTERACTION DATABASE NCI-NATURE CURATED DATA	SIGNALING EVENTS MEDIATED BY VEGFR1 AND VEGFR2	67	-0.491551	-1.69096	0.0015015	0.040259	1	3397	tags=36%, list=17%, signal=43%
PID_CD40_PATHWAY	MSIGDB_C2	PID_CD40_PATHWAY	29	-0.568731	-1.69052	0.00996678	0.0403291	1	4196	tags=34%, list=21%, signal=44%
CELL COMMUNICATION INVOLVED IN CARDIAC CONDUCTION	GOBP	GO:0086065	36	-0.541411	-1.69043	0.00646204	0.0402863	1	2341	tags=33%, list=12%, signal=38%
NEGATIVE REGULATION OF MUSCLE CELL DIFFERENTIATION	GOBP	GO:0051148	28	-0.573225	-1.69039	0.00805153	0.0402089	1	3053	tags=32%, list=15%, signal=38%
POSITIVE REGULATION OF STRESS FIBER ASSEMBLY	GOBP	GO:0051496	38	-0.540439	-1.68976	0.0046729	0.0404223	1	3373	tags=42%, list=17%, signal=51%
MUSCULOSKELETAL MOVEMENT	GOBP	GO:0050881	21	-0.618643	-1.68956	0.00344828	0.0404166	1	2772	tags=33%, list=14%, signal=39%
PID_IGF1_PATHWAY	MSIGDB_C2	PID_IGF1_PATHWAY	29	-0.56775	-1.68949	0.00670017	0.0403526	1	3185	tags=48%, list=16%, signal=57%
BONE MORPHOGENESIS	GOBP	GO:0060349	36	-0.540709	-1.68889	0.00465839	0.0405143	1	3865	tags=39%, list=19%, signal=48%
HALLMARK_ANGIOGENESIS	MSIGDB_C2	HALLMARK_ANGIOGENESIS	28	-0.570292	-1.68837	0.00814332	0.0406858	1	3345	tags=43%, list=17%, signal=51%
GABA RECEPTOR ACTIVATION	REACTOME DATABASE ID RELEASE 72	977443	44	-0.517046	-1.68826	0.00315956	0.0406401	1	4730	tags=41%, list=24%, signal=53%
ADP SIGNALLING THROUGH P2Y PURINOCEPTOR 12	REACTOME	R-HSA-392170.2	18	-0.615687	-1.68753	0.0113636	0.0408784	1	2064	tags=33%, list=10%, signal=37%
PRE-NOTCH EXPRESSION AND PROCESSING	REACTOME	R-HSA-1912422.1	48	-0.502023	-1.68735	0.00157729	0.0408878	1	4500	tags=46%, list=22%, signal=59%
MONOSACCHARIDE METABOLIC PROCESS	GOBP	GO:0005996	107	-0.444321	-1.68732	0	0.0408002	1	3693	tags=36%, list=18%, signal=43%
GPVI-MEDIATED ACTIVATION CASCADE	REACTOME	R-HSA-114604.5	31	-0.559596	-1.68708	0.00163132	0.0408044	1	3789	tags=45%, list=19%, signal=56%
POSITIVE REGULATION OF BLOOD VESSEL ENDOTHELIAL CELL MIGRATION	GOBP	GO:0043536	38	-0.532646	-1.68706	0.0015873	0.0407147	1	2956	tags=34%, list=15%, signal=40%
MONOVALENT INORGANIC CATION TRANSPORT	GOBP	GO:0015672	156	-0.426073	-1.68664	0	0.0407999	1	3127	tags=28%, list=16%, signal=33%
REGULATION OF EPITHELIAL CELL MIGRATION	GOBP	GO:0010632	168	-0.422507	-1.68651	0	0.0407677	1	3954	tags=33%, list=20%, signal=41%
PHAGOSOME ACIDIFICATION	GOBP	GO:0090383	24	-0.589329	-1.68641	0.00630915	0.0407201	1	3353	tags=33%, list=17%, signal=40%
FACE DEVELOPMENT	GOBP	GO:0060324	16	-0.659355	-1.68604	0.00509338	0.040771	1	3327	tags=44%, list=17%, signal=52%
GM-CSF	IOB	GM-CSF	77	-0.469487	-1.68496	0	0.0411384	1	3744	tags=42%, list=19%, signal=51%
INTESTINAL ABSORPTION	GOBP	GO:0050892	16	-0.646995	-1.68411	0.00517241	0.0414506	1	1734	tags=38%, list=9%, signal=41%
CELL-CELL ADHESION VIA PLASMA-MEMBRANE ADHESION MOLECULES	GOBP	GO:0098742	110	-0.449631	-1.68367	0	0.0415433	1	3267	tags=26%, list=16%, signal=31%
BCR SIGNALING PATHWAY	PATHWAY INTERACTION DATABASE NCI-NATURE CURATED DATA	BCR SIGNALING PATHWAY	63	-0.480917	-1.68361	0	0.0414765	1	3253	tags=32%, list=16%, signal=38%
REGULATION OF SPROUTING ANGIOGENESIS	GOBP	GO:1903670	50	-0.507405	-1.68278	0.00300752	0.041858	1	4139	tags=40%, list=21%, signal=50%
CARDIAC ATRIUM DEVELOPMENT	GOBP	GO:0003230	18	-0.645411	-1.68141	0.0117845	0.042411	1	3267	tags=44%, list=16%, signal=53%
EUKARYOTIC TRANSLATION ELONGATION	REACTOME	R-HSA-156842.2	86	-0.460724	-1.68124	0.00587371	0.0423938	1	7437	tags=63%, list=37%, signal=99%
LNCRNA INVOLVEMENT IN CANONICAL WNT SIGNALING AND COLORECTAL CANCER	WIKIPATHWAYS_20200410	WP4258	74	-0.468202	-1.68121	0	0.0423131	1	5159	tags=41%, list=26%, signal=54%
BETA3 ADRENERGIC RECEPTOR SIGNALING PATHWAY	PANTHER PATHWAY	P04379	24	-0.587895	-1.68063	0.00660066	0.0424633	1	4009	tags=42%, list=20%, signal=52%
TUBE FORMATION	GOBP	GO:0035148	51	-0.501094	-1.68062	0.00157729	0.0423802	1	4508	tags=41%, list=22%, signal=53%
IL-2 SIGNALING PATHWAY	WIKIPATHWAYS_20200410	WP49	41	-0.527125	-1.68054	0.00798722	0.0423203	1	3701	tags=44%, list=18%, signal=54%
AMINO ACID TRANSPORT	GOBP	GO:0006865	75	-0.473637	-1.68036	0.00148148	0.0422985	1	5433	tags=48%, list=27%, signal=66%
SIGNALING BY NOTCH3	REACTOME DATABASE ID RELEASE 72	9012852	43	-0.51539	-1.67987	0.0015873	0.042417	1	4500	tags=42%, list=22%, signal=54%
ACTIVATION OF GTPASE ACTIVITY	GOBP	GO:0090630	74	-0.47105	-1.67963	0	0.0424275	1	4312	tags=39%, list=21%, signal=50%
POSITIVE REGULATION OF CARTILAGE DEVELOPMENT	GOBP	GO:0061036	15	-0.656203	-1.67798	0.00904159	0.043146	1	2526	tags=40%, list=13%, signal=46%
LIPOPROTEIN METABOLISM	REACTOME	R-HSA-174824.4	51	-0.501794	-1.67755	0	0.0432772	1	5208	tags=51%, list=26%, signal=69%
LXRS REGULATE GENE EXPRESSION LINKED TO CHOLESTEROL TRANSPORT AND EFFLUX	REACTOME	R-HSA-9029569.1	30	-0.561634	-1.67746	0.0120069	0.0432435	1	4994	tags=57%, list=25%, signal=75%
AMINOGLYCAN CATABOLIC PROCESS	GOBP	GO:0006026	49	-0.507828	-1.67741	0.00469484	0.0431701	1	3076	tags=39%, list=15%, signal=46%
BIOCARTA_PYK2_PATHWAY	MSIGDB_C2	BIOCARTA_PYK2_PATHWAY	28	-0.571912	-1.67725	0.00816993	0.0431687	1	3185	tags=36%, list=16%, signal=42%
NOTCH SIGNALING PATHWAY	GOBP	GO:0007219	53	-0.502035	-1.67604	0	0.0436926	1	4733	tags=45%, list=24%, signal=59%
REGULATION OF INSULIN SECRETION INVOLVED IN CELLULAR RESPONSE TO GLUCOSE STIMULUS	GOBP	GO:0061178	20	-0.609582	-1.67601	0.00661157	0.0436139	1	2381	tags=45%, list=12%, signal=51%
HUMAN COMPLEMENT SYSTEM	WIKIPATHWAYS_20200410	WP2806	72	-0.475664	-1.67567	0	0.0437303	1	3528	tags=33%, list=18%, signal=40%
MODULATION OF CHEMICAL SYNAPTIC TRANSMISSION	GOBP	GO:0050804	183	-0.417402	-1.67549	0.00136426	0.0437183	1	4736	tags=42%, list=24%, signal=54%
PURINE NUCLEOSIDE MONOPHOSPHATE BIOSYNTHETIC PROCESS	GOBP	GO:0009127	51	-0.49943	-1.67501	0.00152905	0.0438683	1	5724	tags=51%, list=28%, signal=71%
HISTAMINE H2 RECEPTOR MEDIATED SIGNALING PATHWAY	PANTHER PATHWAY	P04386	21	-0.612571	-1.67497	0.00981997	0.0437851	1	2679	tags=38%, list=13%, signal=44%
CARDIOCYTE DIFFERENTIATION	GOBP	GO:0035051	46	-0.509727	-1.67396	0.0078125	0.0442226	1	3512	tags=39%, list=17%, signal=47%
CELL VOLUME HOMEOSTASIS	GOBP	GO:0006884	21	-0.60088	-1.67375	0.00346021	0.0442144	1	3760	tags=38%, list=19%, signal=47%
THYROID HORMONES PRODUCTION AND THEIR PERIPHERAL DOWNSTREAM SIGNALLING EFFECTS REGARDING CONGENITAL HYPOTHYROIDISM	WIKIPATHWAYS_20200410	WP4746	77	-0.465439	-1.67368	0.00456621	0.0441526	1	4987	tags=43%, list=25%, signal=57%
HISTAMINE H1 RECEPTOR MEDIATED SIGNALING PATHWAY	PANTHER PATHWAY	P04385	38	-0.534733	-1.67358	0.0112903	0.0440887	1	3936	tags=42%, list=20%, signal=52%
CELL-CELL JUNCTION ORGANIZATION	GOBP	GO:0045216	107	-0.4408	-1.67334	0	0.0440762	1	3457	tags=29%, list=17%, signal=35%
ADRENALINE,NORADRENALINE INHIBITS INSULIN SECRETION	REACTOME DATABASE ID RELEASE 72	400042	24	-0.590017	-1.673	0.00846024	0.0441868	1	2341	tags=38%, list=12%, signal=42%
PID_PI3K_PLC_TRK_PATHWAY	MSIGDB_C2	PID_PI3K_PLC_TRK_PATHWAY	34	-0.545237	-1.67185	0.00622084	0.0446821	1	4909	tags=53%, list=24%, signal=70%
MEMORY	GOBP	GO:0007613	40	-0.527262	-1.67088	0.00324675	0.0450895	1	3552	tags=40%, list=18%, signal=48%
BETA1 ADRENERGIC RECEPTOR SIGNALING PATHWAY	PANTHER PATHWAY	P04377	29	-0.566448	-1.67069	0	0.0450724	1	4009	tags=38%, list=20%, signal=47%
ENDOCHONDRAL OSSIFICATION	WIKIPATHWAYS_20200410	WP474	52	-0.509774	-1.66921	0.00310078	0.0456661	1	2608	tags=31%, list=13%, signal=35%
G PROTEIN SIGNALING PATHWAYS	WIKIPATHWAYS_20200410	WP35	86	-0.457	-1.66909	0.00289436	0.0456216	1	4996	tags=41%, list=25%, signal=54%
PHOTOPERIODISM	GOBP	GO:0009648	21	-0.607304	-1.66883	0.00340136	0.0456442	1	2369	tags=38%, list=12%, signal=43%
POSITIVE REGULATION OF TRANSMEMBRANE RECEPTOR PROTEIN SERINE/THREONINE KINASE SIGNALING PATHWAY	GOBP	GO:0090100	72	-0.46756	-1.66877	0.00462963	0.0455691	1	5241	tags=44%, list=26%, signal=60%
ACTIVATION OF JUN KINASE ACTIVITY	GOBP	GO:0007257	26	-0.571803	-1.66876	0.0052356	0.0454846	1	3917	tags=46%, list=20%, signal=57%
PURINE RIBONUCLEOSIDE TRIPHOSPHATE BIOSYNTHETIC PROCESS	GOBP	GO:0009206	38	-0.524594	-1.66856	0.0096	0.0455049	1	5724	tags=53%, list=28%, signal=73%
ACTIVATION OF GABAB RECEPTORS	REACTOME DATABASE ID RELEASE 72	991365	36	-0.534702	-1.66832	0.00156986	0.0455319	1	2679	tags=31%, list=13%, signal=35%
GABA B RECEPTOR ACTIVATION	REACTOME	R-HSA-977444.2	36	-0.534702	-1.66815	0.00463679	0.0455024	1	2679	tags=31%, list=13%, signal=35%
TGF-BETA RECEPTOR SIGNALING IN EMT (EPITHELIAL TO MESENCHYMAL TRANSITION)	REACTOME	R-HSA-2173791.1	16	-0.639504	-1.66784	0.013913	0.0455647	1	4306	tags=44%, list=21%, signal=56%
COLLAGEN BIOSYNTHESIS AND MODIFYING ENZYMES	REACTOME	R-HSA-1650814.3	59	-0.490193	-1.66779	0.00153374	0.0454975	1	4611	tags=34%, list=23%, signal=44%
ENDOTHELIUM DEVELOPMENT	GOBP	GO:0003158	56	-0.486062	-1.66749	0.00153374	0.0455411	1	3267	tags=34%, list=16%, signal=40%
ROOF OF MOUTH DEVELOPMENT	GOBP	GO:0060021	29	-0.553062	-1.667	0.00993378	0.0456807	1	6093	tags=55%, list=30%, signal=79%
CARDIAC MUSCLE TISSUE DEVELOPMENT	GOBP	GO:0048738	67	-0.474488	-1.66641	0.00304414	0.0458713	1	3543	tags=34%, list=18%, signal=42%
PRIMARY NEURAL TUBE FORMATION	GOBP	GO:0014020	32	-0.559192	-1.66616	0.00483092	0.0458951	1	6119	tags=63%, list=30%, signal=90%
REGULATION OF TRANS-SYNAPTIC SIGNALING	GOBP	GO:0099177	184	-0.410693	-1.665	0	0.0463262	1	4736	tags=41%, list=24%, signal=54%
SMAD PROTEIN SIGNAL TRANSDUCTION	GOBP	GO:0060395	35	-0.539796	-1.66458	0.00644122	0.0464329	1	4152	tags=40%, list=21%, signal=50%
PROTEIN AUTOPHOSPHORYLATION	GOBP	GO:0046777	146	-0.427555	-1.66401	0.00139665	0.0466109	1	5160	tags=43%, list=26%, signal=58%
NEGATIVE REGULATION OF NOTCH SIGNALING PATHWAY	GOBP	GO:0045746	27	-0.572715	-1.66382	0.00670017	0.0466003	1	5439	tags=59%, list=27%, signal=81%
ST_WNT_CA2_CYCLIC_GMP_PATHWAY	MSIGDB_C2	ST_WNT_CA2_CYCLIC_GMP_PATHWAY	17	-0.625053	-1.66372	0.00361664	0.0465831	1	2004	tags=29%, list=10%, signal=33%
ENDOCHONDRAL BONE MORPHOGENESIS	GOBP	GO:0060350	22	-0.600161	-1.66364	0.00853242	0.0465222	1	2526	tags=27%, list=13%, signal=31%
BIOCARTA_NFKB_PATHWAY	MSIGDB_C2	BIOCARTA_NFKB_PATHWAY	21	-0.605167	-1.66331	0.020202	0.0465947	1	2918	tags=38%, list=15%, signal=45%
GLAND MORPHOGENESIS	GOBP	GO:0022612	19	-0.623599	-1.66314	0.012069	0.0465778	1	2400	tags=47%, list=12%, signal=54%
REGULATION OF LIPID CATABOLIC PROCESS	GOBP	GO:0050994	29	-0.564325	-1.66294	0.00628931	0.0465926	1	4596	tags=48%, list=23%, signal=63%
VESICLE TRANSPORT ALONG ACTIN FILAMENT	GOBP	GO:0030050	19	-0.612079	-1.66279	0.015625	0.0465574	1	4982	tags=53%, list=25%, signal=70%
CHONDROCYTE DIFFERENTIATION	GOBP	GO:0002062	37	-0.526958	-1.66258	0.00484653	0.0465611	1	3061	tags=27%, list=15%, signal=32%
PID_P75_NTR_PATHWAY	MSIGDB_C2	PID_P75_NTR_PATHWAY	53	-0.491408	-1.66253	0.00286944	0.0464986	1	4463	tags=43%, list=22%, signal=56%
PID_AVB3_OPN_PATHWAY	MSIGDB_C2	PID_AVB3_OPN_PATHWAY	30	-0.549466	-1.66175	0.00321027	0.0467798	1	3185	tags=33%, list=16%, signal=40%
GLUCAGON-LIKE PEPTIDE-1 (GLP1) REGULATES INSULIN SECRETION	REACTOME DATABASE ID RELEASE 72	381676	35	-0.530537	-1.66096	0.0084317	0.0470891	1	2064	tags=29%, list=10%, signal=32%
NEURON PROJECTION GUIDANCE	GOBP	GO:0097485	157	-0.418689	-1.66041	0	0.0472795	1	4668	tags=36%, list=23%, signal=46%
EPO RECEPTOR SIGNALING	WIKIPATHWAYS_20200410	WP581	25	-0.586702	-1.66004	0.01	0.0473767	1	3701	tags=44%, list=18%, signal=54%
IL17 SIGNALING PATHWAY	WIKIPATHWAYS_20200410	WP2112	25	-0.579886	-1.65987	0.0110759	0.0473722	1	5202	tags=52%, list=26%, signal=70%
ALZHEIMER DISEASE-PRESENILIN PATHWAY	PANTHER PATHWAY	P00004	83	-0.455878	-1.65879	0.00151057	0.0478019	1	3810	tags=33%, list=19%, signal=40%
ESTABLISHMENT OF ENDOTHELIAL BARRIER	GOBP	GO:0061028	24	-0.580221	-1.65872	0.0103627	0.0477402	1	2137	tags=38%, list=11%, signal=42%
RIBONUCLEOSIDE TRIPHOSPHATE BIOSYNTHETIC PROCESS	GOBP	GO:0009201	40	-0.522702	-1.65805	0.00806452	0.0479819	1	5724	tags=52%, list=28%, signal=73%
EYE MORPHOGENESIS	GOBP	GO:0048592	50	-0.499738	-1.65799	0.00913242	0.0479356	1	952	tags=22%, list=5%, signal=23%
TRANSMEMBRANE RECEPTOR PROTEIN SERINE/THREONINE KINASE SIGNALING PATHWAY	GOBP	GO:0007178	123	-0.435572	-1.65796	0.00144092	0.0478494	1	4345	tags=35%, list=22%, signal=44%
PI3K/AKT/MTOR - VITD3 SIGNALLING	WIKIPATHWAYS_20200410	WP4141	21	-0.593578	-1.65779	0.0142857	0.047835	1	4731	tags=57%, list=24%, signal=75%
POSITIVE REGULATION OF EPIDERMAL GROWTH FACTOR RECEPTOR SIGNALING PATHWAY	GOBP	GO:0045742	27	-0.57743	-1.65741	0.0016129	0.0479071	1	3300	tags=41%, list=16%, signal=49%
POSITIVE REGULATION OF ANGIOGENESIS	GOBP	GO:0045766	106	-0.441841	-1.6572	0.002886	0.047899	1	5312	tags=43%, list=26%, signal=59%
ARF6 SIGNALING EVENTS	PATHWAY INTERACTION DATABASE NCI-NATURE CURATED DATA	ARF6 SIGNALING EVENTS	33	-0.538887	-1.65715	0.00328947	0.0478334	1	3000	tags=36%, list=15%, signal=43%
PRE-NOTCH TRANSCRIPTION AND TRANSLATION	REACTOME DATABASE ID RELEASE 72	1912408	32	-0.534664	-1.6568	0.0164474	0.0479272	1	4500	tags=47%, list=22%, signal=60%
ANTERIOR/POSTERIOR PATTERN SPECIFICATION	GOBP	GO:0009952	48	-0.502345	-1.65674	0.0108527	0.0478531	1	4139	tags=29%, list=21%, signal=37%
PURINE NUCLEOSIDE TRIPHOSPHATE BIOSYNTHETIC PROCESS	GOBP	GO:0009145	38	-0.524594	-1.65565	0.00328947	0.048295	1	5724	tags=53%, list=28%, signal=73%
POST NMDA RECEPTOR ACTIVATION EVENTS	REACTOME	R-HSA-438064.3	45	-0.512121	-1.65533	0.00324149	0.0483702	1	3377	tags=36%, list=17%, signal=43%
VACUOLE ORGANIZATION	GOBP	GO:0007033	97	-0.444449	-1.65458	0	0.0486732	1	3720	tags=33%, list=19%, signal=40%
SA_MMP_CYTOKINE_CONNECTION	MSIGDB_C2	SA_MMP_CYTOKINE_CONNECTION	15	-0.658331	-1.65431	0.021544	0.0487099	1	2950	tags=47%, list=15%, signal=55%
TRK RECEPTOR SIGNALING MEDIATED BY PI3K AND PLC-GAMMA	PATHWAY INTERACTION DATABASE NCI-NATURE CURATED DATA	TRK RECEPTOR SIGNALING MEDIATED BY PI3K AND PLC-GAMMA	34	-0.545237	-1.65411	0.00677966	0.0487007	1	4909	tags=53%, list=24%, signal=70%
REGULATION OF TRIGLYCERIDE METABOLIC PROCESS	GOBP	GO:0090207	22	-0.588172	-1.65409	0.013468	0.0486172	1	4994	tags=59%, list=25%, signal=79%
ACTIVATED NOTCH1 TRANSMITS SIGNAL TO THE NUCLEUS	REACTOME	R-HSA-2122948.2	29	-0.559574	-1.65407	0.00328407	0.0485382	1	4705	tags=41%, list=23%, signal=54%
NICOTINE PHARMACODYNAMICS PATHWAY	PANTHER PATHWAY	P06587	18	-0.626173	-1.65376	0.00874126	0.0486227	1	4858	tags=56%, list=24%, signal=73%
INSULIN RECEPTOR SIGNALING PATHWAY	GOBP	GO:0008286	62	-0.480212	-1.65345	0.00461538	0.0486504	1	4682	tags=39%, list=23%, signal=50%
AXO-DENDRITIC TRANSPORT	GOBP	GO:0008088	51	-0.49649	-1.65326	0.00156986	0.0486479	1	3554	tags=33%, list=18%, signal=40%
PID_ARF6_PATHWAY	MSIGDB_C2	PID_ARF6_PATHWAY	33	-0.538887	-1.65302	0.00966184	0.0486799	1	3000	tags=36%, list=15%, signal=43%
GLYCOSPHINGOLIPID METABOLIC PROCESS	GOBP	GO:0006687	47	-0.510371	-1.65286	0.00312989	0.0486795	1	2831	tags=32%, list=14%, signal=37%
CIRCADIAN REGULATION OF GENE EXPRESSION	GOBP	GO:0032922	53	-0.489198	-1.65262	0.00155763	0.0487047	1	3304	tags=34%, list=16%, signal=41%
REGULATION OF BONE REMODELING	GOBP	GO:0046850	29	-0.553547	-1.65221	0.00681431	0.0488179	1	2856	tags=38%, list=14%, signal=44%
NOTCH	NETPATH	NOTCH	69	-0.467844	-1.65206	0.00472441	0.0488065	1	4771	tags=45%, list=24%, signal=59%
BDNF	IOB	BDNF	43	-0.511036	-1.65108	0.00657895	0.0491694	1	5092	tags=47%, list=25%, signal=62%
CHAPERONIN-MEDIATED PROTEIN FOLDING	REACTOME	R-HSA-390466.3	80	-0.457771	-1.64965	0	0.0497755	1	3936	tags=35%, list=20%, signal=43%
AXON GUIDANCE	GOBP	GO:0007411	157	-0.418689	-1.64942	0	0.049824	1	4668	tags=36%, list=23%, signal=46%

## Sheet: S7. GSEA STIR composite
Upregulation
GENE SET NAME	GENE SET SOURCE	GENE SET SOURCE IDENTIFIER	SIZE	ES	NES	NOM p-val	FDR q-val	FWER p-val	RANK AT MAX	LEADING EDGE
HALLMARK_INTERFERON_ALPHA_RESPONSE	MSIGDB_C2	HALLMARK_INTERFERON_ALPHA_RESPONSE	95	0.764987	3.0304	0	0	0	2727	tags=57%, list=14%, signal=65%
HALLMARK_INTERFERON_GAMMA_RESPONSE	MSIGDB_C2	HALLMARK_INTERFERON_GAMMA_RESPONSE	197	0.637254	2.80239	0	0	0	4110	tags=52%, list=20%, signal=65%
INTERFERON ALPHA BETA SIGNALING	REACTOME	R-HSA-909733.2	52	0.694238	2.50394	0	0	0	574	tags=29%, list=3%, signal=30%
CELLULAR RESPONSE TO TYPE I INTERFERON	GOBP	GO:0071357	49	0.684629	2.41636	0	0	0	4495	tags=63%, list=22%, signal=81%
TYPE I INTERFERON SIGNALING PATHWAY	GOBP	GO:0060337	49	0.684629	2.40441	0	0	0	4495	tags=63%, list=22%, signal=81%
RESPONSE TO TYPE I INTERFERON	GOBP	GO:0034340	52	0.678615	2.38855	0	0	0	574	tags=27%, list=3%, signal=28%
NEGATIVE REGULATION OF VIRAL GENOME REPLICATION	GOBP	GO:0045071	52	0.6743	2.36936	0	0	0	1667	tags=40%, list=8%, signal=44%
INTERFERON SIGNALING	REACTOME	R-HSA-913531.2	170	0.54123	2.33051	0	0	0	4389	tags=45%, list=22%, signal=57%
NEGATIVE REGULATION OF VIRAL LIFE CYCLE	GOBP	GO:1903901	69	0.626469	2.3263	0	0	0	3226	tags=45%, list=16%, signal=53%
DEFENSE RESPONSE TO VIRUS	GOBP	GO:0051607	99	0.579331	2.30963	0	0	0	3545	tags=37%, list=18%, signal=45%
NEGATIVE REGULATION OF VIRAL PROCESS	GOBP	GO:0048525	82	0.591125	2.29339	0	0	0	3226	tags=41%, list=16%, signal=49%
REGULATION OF VIRAL GENOME REPLICATION	GOBP	GO:0045069	80	0.592176	2.28368	0	0	0	1806	tags=30%, list=9%, signal=33%
REGULATION OF VIRAL LIFE CYCLE	GOBP	GO:1903900	125	0.538273	2.21957	0	0.000486646	0.005	3226	tags=34%, list=16%, signal=40%
RESPONSE TO VIRUS	GOBP	GO:0009615	170	0.505862	2.19885	0	0.000542019	0.006	3545	tags=34%, list=18%, signal=41%
ELECTRON TRANSPORT CHAIN	GOBP	GO:0022900	74	0.564937	2.19005	0	0.000591936	0.007	6992	tags=74%, list=35%, signal=114%
OXIDATIVE PHOSPHORYLATION	GOBP	GO:0006119	68	0.577854	2.17832	0	0.0011131	0.014	6422	tags=71%, list=32%, signal=103%
RESPIRATORY ELECTRON TRANSPORT	REACTOME	R-HSA-611105.3	87	0.552145	2.15251	0	0.00149872	0.02	7112	tags=74%, list=35%, signal=113%
NEGATIVE REGULATION OF MULTI-ORGANISM PROCESS	GOBP	GO:0043901	119	0.520278	2.14627	0	0.00155859	0.022	3061	tags=33%, list=15%, signal=38%
ATP SYNTHESIS COUPLED ELECTRON TRANSPORT	GOBP	GO:0042773	64	0.577242	2.1364	0	0.00201242	0.03	6422	tags=72%, list=32%, signal=105%
ANTIVIRAL MECHANISM BY IFN-STIMULATED GENES	REACTOME	R-HSA-1169410.3	75	0.565218	2.12859	0	0.00236005	0.037	4364	tags=44%, list=22%, signal=56%
MITOCHONDRIAL ATP SYNTHESIS COUPLED ELECTRON TRANSPORT	GOBP	GO:0042775	63	0.574211	2.12832	0	0.00224767	0.037	6992	tags=78%, list=35%, signal=119%
REGULATION OF VIRAL PROCESS	GOBP	GO:0050792	180	0.493543	2.12805	0	0.0021455	0.037	3319	tags=33%, list=17%, signal=39%
RESPIRATORY ELECTRON TRANSPORT CHAIN	GOBP	GO:0022904	73	0.561021	2.12222	0	0.00216377	0.039	6992	tags=74%, list=35%, signal=113%
MITOCHONDRIAL RESPIRATORY CHAIN COMPLEX ASSEMBLY	GOBP	GO:0033108	83	0.539333	2.12077	0	0.00217888	0.041	5745	tags=57%, list=29%, signal=79%
ER-PHAGOSOME PATHWAY	REACTOME DATABASE ID RELEASE 72	1236974	78	0.544287	2.1142	0	0.00224498	0.044	4829	tags=56%, list=24%, signal=74%
ANTIMICROBIAL HUMORAL RESPONSE	GOBP	GO:0019730	56	0.584174	2.11054	0	0.00225679	0.046	3278	tags=46%, list=16%, signal=55%
REGULATION OF SYMBIOSIS, ENCOMPASSING MUTUALISM THROUGH PARASITISM	GOBP	GO:0043903	190	0.47907	2.09668	0	0.00297793	0.062	3319	tags=32%, list=17%, signal=38%
ELECTRON TRANSPORT CHAIN (OXPHOS SYSTEM IN MITOCHONDRIA)	WIKIPATHWAYS_20200410	WP111	64	0.566775	2.09455	0	0.00291677	0.063	5641	tags=64%, list=28%, signal=89%
COMPLEX I BIOGENESIS	REACTOME DATABASE ID RELEASE 72	6799198	47	0.598764	2.07205	0	0.00378455	0.082	7112	tags=77%, list=35%, signal=118%
MITOCHONDRIAL ELECTRON TRANSPORT, NADH TO UBIQUINONE	GOBP	GO:0006120	37	0.621647	2.06887	0	0.00399705	0.089	5641	tags=68%, list=28%, signal=94%
ANTIBACTERIAL HUMORAL RESPONSE	GOBP	GO:0019731	19	0.72791	2.06487	0	0.00419979	0.097	564	tags=37%, list=3%, signal=38%
MITOCHONDRIAL COMPLEX I ASSEMBLY MODEL OXPHOS SYSTEM	WIKIPATHWAYS_20200410	WP4324	45	0.597584	2.05425	0	0.00494442	0.118	5641	tags=62%, list=28%, signal=86%
APC C:CDC20 MEDIATED DEGRADATION OF SECURIN	REACTOME	R-HSA-174154.2	64	0.544342	2.05285	0	0.0050275	0.124	5179	tags=59%, list=26%, signal=80%
LYMPHOCYTE HOMEOSTASIS	GOBP	GO:0002260	16	0.749526	2.05182	0	0.00510592	0.129	2336	tags=31%, list=12%, signal=35%
AUTODEGRADATION OF CDH1 BY CDH1:APC C	REACTOME DATABASE ID RELEASE 72	174084	61	0.561569	2.05071	0	0.00510555	0.133	5179	tags=62%, list=26%, signal=84%
NOVEL INTRACELLULAR COMPONENTS OF RIG-I-LIKE RECEPTOR (RLR) PATHWAY	WIKIPATHWAYS_20200410	WP3865	52	0.581731	2.04721	0	0.00506899	0.133	2957	tags=38%, list=15%, signal=45%
HALLMARK_OXIDATIVE_PHOSPHORYLATION	MSIGDB_C2	HALLMARK_OXIDATIVE_PHOSPHORYLATION	171	0.466412	2.04593	0	0.00510386	0.137	6393	tags=57%, list=32%, signal=83%
MITOCHONDRIAL TRANSLATIONAL ELONGATION	GOBP	GO:0070125	87	0.525863	2.04424	0	0.00506969	0.14	5351	tags=56%, list=27%, signal=76%
RESPIRATORY ELECTRON TRANSPORT, ATP SYNTHESIS BY CHEMIOSMOTIC COUPLING, AND HEAT PRODUCTION BY UNCOUPLING PROTEINS.	REACTOME DATABASE ID RELEASE 72	163200	91	0.525305	2.03167	0	0.00631834	0.179	6347	tags=63%, list=32%, signal=91%
MITOCHONDRIAL TRANSLATION INITIATION	REACTOME	R-HSA-5368286.1	86	0.519346	2.02809	0	0.00663914	0.19	5351	tags=56%, list=27%, signal=76%
MITOCHONDRIAL TRANSLATION	REACTOME	R-HSA-5368287.1	92	0.510825	2.02198	0	0.00707185	0.205	5351	tags=55%, list=27%, signal=75%
NANOMATERIAL INDUCED APOPTOSIS	WIKIPATHWAYS_20200410	WP2507	19	0.707645	2.01746	0	0.00766526	0.227	2705	tags=47%, list=13%, signal=55%
MITOCHONDRIAL TRANSLATION ELONGATION	REACTOME	R-HSA-5389840.1	86	0.520307	2.01721	0	0.007487	0.227	5351	tags=56%, list=27%, signal=76%
TRANSLATIONAL ELONGATION	GOBP	GO:0006414	104	0.495339	2.01699	0	0.0073469	0.228	5218	tags=50%, list=26%, signal=67%
MITOCHONDRIAL TRANSLATIONAL TERMINATION	GOBP	GO:0070126	87	0.513782	2.0159	0	0.00724019	0.23	5351	tags=56%, list=27%, signal=76%
ISG15 ANTIVIRAL MECHANISM	REACTOME	R-HSA-1169408.2	68	0.53927	2.00876	0	0.00794375	0.258	4364	tags=43%, list=22%, signal=54%
TRANSLATIONAL TERMINATION	GOBP	GO:0006415	93	0.508943	2.00361	0	0.00862104	0.28	5570	tags=57%, list=28%, signal=78%
CDC20:PHOSPHO-APC C MEDIATED DEGRADATION OF CYCLIN A	REACTOME	R-HSA-174184.2	69	0.538075	1.99721	0	0.00918497	0.298	5179	tags=58%, list=26%, signal=78%
APC C:CDC20 MEDIATED DEGRADATION OF MITOTIC PROTEINS	REACTOME	R-HSA-176409.2	72	0.528475	1.99265	0	0.00970149	0.316	5179	tags=57%, list=26%, signal=76%
REGULATION OF APC C ACTIVATORS BETWEEN G1 S AND EARLY ANAPHASE	REACTOME	R-HSA-176408.3	77	0.515953	1.98807	0	0.0102239	0.338	5179	tags=55%, list=26%, signal=73%
INTERFERON-GAMMA-MEDIATED SIGNALING PATHWAY	GOBP	GO:0060333	64	0.522404	1.98802	0	0.0100235	0.338	4089	tags=47%, list=20%, signal=59%
APC:CDC20 MEDIATED DEGRADATION OF CELL CYCLE PROTEINS PRIOR TO SATISFATION OF THE CELL CYCLE CHECKPOINT	REACTOME DATABASE ID RELEASE 72	179419	70	0.530936	1.98708	0	0.010027	0.345	5179	tags=57%, list=26%, signal=77%
PATTERN RECOGNITION RECEPTOR SIGNALING PATHWAY	GOBP	GO:0002221	98	0.499831	1.98652	0	0.00991035	0.347	4314	tags=41%, list=21%, signal=52%
ANTIMICROBIAL HUMORAL IMMUNE RESPONSE MEDIATED BY ANTIMICROBIAL PEPTIDE	GOBP	GO:0061844	31	0.616801	1.98573	0	0.00982078	0.35	3071	tags=48%, list=15%, signal=57%
MITOCHONDRIAL TRANSLATION TERMINATION	REACTOME	R-HSA-5419276.1	86	0.517379	1.98189	0	0.0104062	0.375	5351	tags=57%, list=27%, signal=77%
OXIDATIVE PHOSPHORYLATION	WIKIPATHWAYS_20200410	WP623	34	0.590849	1.98017	0	0.0106099	0.385	6992	tags=76%, list=35%, signal=117%
CDK-MEDIATED PHOSPHORYLATION AND REMOVAL OF CDC6	REACTOME	R-HSA-69017.2	69	0.523211	1.96511	0	0.0134747	0.47	5179	tags=57%, list=26%, signal=76%
APC C:CDH1 MEDIATED DEGRADATION OF CDC20 AND OTHER APC C:CDH1 TARGETED PROTEINS IN LATE MITOSIS EARLY G1	REACTOME	R-HSA-174178.2	69	0.520471	1.96425	0	0.0133079	0.472	5179	tags=57%, list=26%, signal=76%
MITOCHONDRIAL GENE EXPRESSION	GOBP	GO:0140053	131	0.473361	1.96341	0	0.0133845	0.476	5781	tags=52%, list=29%, signal=72%
MITOCHONDRIAL TRANSLATION	GOBP	GO:0032543	107	0.48609	1.96215	0	0.0133963	0.48	5977	tags=55%, list=30%, signal=78%
BIOCARTA_PROTEASOME_PATHWAY	MSIGDB_C2	BIOCARTA_PROTEASOME_PATHWAY	26	0.634248	1.95354	0	0.0146644	0.516	4670	tags=69%, list=23%, signal=90%
CELLULAR RESPONSE TO INTERFERON-GAMMA	GOBP	GO:0071346	99	0.492124	1.95217	0	0.0145932	0.522	4089	tags=40%, list=20%, signal=50%
MULTI-ORGANISM CELLULAR PROCESS	GOBP	GO:0044764	15	0.720523	1.94784	0.00211416	0.0153346	0.549	2957	tags=47%, list=15%, signal=55%
RESPONSE TO INTERFERON-BETA	GOBP	GO:0035456	22	0.673987	1.94101	0	0.0165934	0.577	4595	tags=64%, list=23%, signal=82%
ANAPHASE-PROMOTING COMPLEX-DEPENDENT CATABOLIC PROCESS	GOBP	GO:0031145	78	0.508276	1.93564	0	0.0177149	0.607	5179	tags=54%, list=26%, signal=72%
OXYGEN-DEPENDENT PROLINE HYDROXYLATION OF HYPOXIA-INDUCIBLE FACTOR ALPHA	REACTOME	R-HSA-1234176.2	61	0.539792	1.92976	0	0.0190342	0.631	5179	tags=59%, list=26%, signal=79%
ACTIVATION OF APC C AND APC C:CDC20 MEDIATED DEGRADATION OF MITOTIC PROTEINS	REACTOME DATABASE ID RELEASE 72	176814	73	0.519985	1.92929	0.00235849	0.0188654	0.634	5179	tags=56%, list=26%, signal=75%
VIF-MEDIATED DEGRADATION OF APOBEC3G	REACTOME	R-HSA-180585.1	48	0.553978	1.9183	0	0.0213497	0.684	5179	tags=63%, list=26%, signal=84%
THE HUMAN IMMUNE RESPONSE TO TUBERCULOSIS	WIKIPATHWAYS_20200410	WP4197	22	0.641759	1.91659	0	0.021597	0.691	4389	tags=64%, list=22%, signal=81%
UBIQUITIN-DEPENDENT DEGRADATION OF CYCLIN D	REACTOME DATABASE ID RELEASE 72	75815	49	0.5381	1.91485	0	0.0218353	0.695	5179	tags=59%, list=26%, signal=80%
RESPONSE TO INTERFERON-GAMMA	GOBP	GO:0034341	113	0.465199	1.91473	0	0.0215638	0.695	4089	tags=39%, list=20%, signal=49%
PHOTODYNAMIC THERAPY-INDUCED UNFOLDED PROTEIN RESPONSE	WIKIPATHWAYS_20200410	WP3613	24	0.639589	1.91049	0	0.0225986	0.716	2700	tags=38%, list=13%, signal=43%
APC C-MEDIATED DEGRADATION OF CELL CYCLE PROTEINS	REACTOME DATABASE ID RELEASE 72	174143	83	0.49249	1.90861	0	0.0227805	0.724	5179	tags=52%, list=26%, signal=70%
TNFR2 NON-CANONICAL NF-KB PATHWAY	REACTOME DATABASE ID RELEASE 72	5668541	93	0.483969	1.90518	0	0.023543	0.74	5205	tags=52%, list=26%, signal=69%
SEPARATION OF SISTER CHROMATIDS	REACTOME DATABASE ID RELEASE 72	2467813	155	0.449701	1.90516	0	0.0232291	0.74	5179	tags=45%, list=26%, signal=60%
ANTIMICROBIAL PEPTIDES	REACTOME DATABASE ID RELEASE 72	6803157	32	0.609719	1.90364	0	0.0235313	0.748	3278	tags=56%, list=16%, signal=67%
P53-INDEPENDENT DNA DAMAGE RESPONSE	REACTOME	R-HSA-69610.3	49	0.534333	1.90228	0	0.0237258	0.754	5179	tags=61%, list=26%, signal=82%
REGULATION OF MITOTIC CELL CYCLE	REACTOME DATABASE ID RELEASE 72	453276	83	0.49249	1.9016	0	0.0236346	0.76	5179	tags=52%, list=26%, signal=70%
NEGATIVE REGULATORS OF RIG-I MDA5 SIGNALING	REACTOME DATABASE ID RELEASE 72	936440	33	0.596114	1.90059	0	0.0235438	0.761	1789	tags=27%, list=9%, signal=30%
DDX58 IFIH1-MEDIATED INDUCTION OF INTERFERON-ALPHA BETA	REACTOME	R-HSA-168928.4	61	0.524218	1.9	0	0.0234414	0.763	2036	tags=25%, list=10%, signal=27%
REGULATION OF CELLULAR AMINE METABOLIC PROCESS	GOBP	GO:0033238	56	0.524841	1.89866	0	0.0235929	0.767	5231	tags=59%, list=26%, signal=79%
BIOCARTA_MITOCHONDRIA_PATHWAY	MSIGDB_C2	BIOCARTA_MITOCHONDRIA_PATHWAY	19	0.665476	1.89547	0.0021097	0.0243455	0.782	2705	tags=42%, list=13%, signal=49%
FBXL7 DOWN-REGULATES AURKA DURING MITOTIC ENTRY AND IN EARLY MITOSIS	REACTOME	R-HSA-8854050.2	51	0.540905	1.89016	0	0.02613	0.817	5179	tags=61%, list=26%, signal=82%
SWITCHING OF ORIGINS TO A POST-REPLICATIVE STATE	REACTOME DATABASE ID RELEASE 72	69052	87	0.48897	1.8889	0	0.0263373	0.828	5179	tags=51%, list=26%, signal=68%
INTERFERON GAMMA SIGNALING	REACTOME DATABASE ID RELEASE 72	877300	83	0.4888	1.88761	0	0.0262675	0.83	3136	tags=36%, list=16%, signal=43%
SRP-DEPENDENT COTRANSLATIONAL PROTEIN TARGETING TO MEMBRANE	REACTOME	R-HSA-1799339.2	104	0.471257	1.88322	0	0.0272834	0.841	5985	tags=51%, list=30%, signal=72%
REGULATION OF NUCLEASE ACTIVITY	GOBP	GO:0032069	20	0.663501	1.8831	0.00220264	0.0269848	0.842	574	tags=20%, list=3%, signal=21%
DEVELOPMENT OF PRIMARY FEMALE SEXUAL CHARACTERISTICS	GOBP	GO:0046545	23	0.629632	1.88207	0.00217865	0.0269678	0.846	2442	tags=39%, list=12%, signal=44%
DISRUPTION OF CELLS OF OTHER ORGANISM	GOBP	GO:0044364	19	0.659894	1.88153	0	0.0269081	0.847	1788	tags=37%, list=9%, signal=40%
ACTIVATION OF NF-KAPPAB IN B CELLS	REACTOME DATABASE ID RELEASE 72	1169091	63	0.501495	1.87701	0	0.0281592	0.87	5388	tags=56%, list=27%, signal=76%
HH MUTANTS ABROGATE LIGAND SECRETION	REACTOME DATABASE ID RELEASE 72	5387390	54	0.522057	1.87606	0	0.0281306	0.873	5179	tags=61%, list=26%, signal=82%
UBIQUITIN MEDIATED DEGRADATION OF PHOSPHORYLATED CDC25A	REACTOME DATABASE ID RELEASE 72	69601	49	0.534333	1.8742	0	0.0284912	0.878	5179	tags=61%, list=26%, signal=82%
P53-INDEPENDENT G1 S DNA DAMAGE CHECKPOINT	REACTOME	R-HSA-69613.2	49	0.534333	1.86863	0	0.0299677	0.891	5179	tags=61%, list=26%, signal=82%
FEMALE GONAD DEVELOPMENT	GOBP	GO:0008585	22	0.635255	1.86742	0	0.0300983	0.894	2442	tags=41%, list=12%, signal=47%
REGULATION OF CALCIUM ION IMPORT	GOBP	GO:0090279	20	0.658088	1.86656	0	0.0301039	0.896	3818	tags=55%, list=19%, signal=68%
CYTOSOLIC DNA-SENSING PATHWAY	WIKIPATHWAYS_20200410	WP4655	55	0.517601	1.86548	0.00219298	0.0301485	0.898	1776	tags=25%, list=9%, signal=28%
METABOLISM OF STEROID HORMONES	REACTOME	R-HSA-196071.2	20	0.643989	1.86272	0.00414079	0.0307494	0.907	4014	tags=40%, list=20%, signal=50%
CDT1 ASSOCIATION WITH THE CDC6:ORC:ORIGIN COMPLEX	REACTOME	R-HSA-68827.2	56	0.518544	1.85905	0	0.0316992	0.912	5179	tags=55%, list=26%, signal=74%
NIK-->NONCANONICAL NF-KB SIGNALING	REACTOME	R-HSA-5676590.1	56	0.51686	1.85605	0.00227273	0.0327751	0.919	5179	tags=61%, list=26%, signal=82%
REGULATION OF HEMATOPOIETIC STEM CELL DIFFERENTIATION	GOBP	GO:1902036	66	0.494618	1.85508	0.00220751	0.0327788	0.922	4829	tags=50%, list=24%, signal=66%
GENOTOXICITY PATHWAY	WIKIPATHWAYS_20200410	WP4286	52	0.513861	1.85429	0	0.0327577	0.924	2540	tags=29%, list=13%, signal=33%
TOLL-LIKE RECEPTOR SIGNALING PATHWAY	GOBP	GO:0002224	78	0.482196	1.85333	0	0.0327755	0.927	4314	tags=44%, list=21%, signal=55%
REGULATION OF T CELL CYTOKINE PRODUCTION	GOBP	GO:0002724	26	0.619367	1.85248	0.00412371	0.0328431	0.929	3919	tags=42%, list=20%, signal=52%
HH MUTANTS THAT DON'T UNDERGO AUTOCATALYTIC PROCESSING ARE DEGRADED BY ERAD	REACTOME	R-HSA-5362768.1	52	0.524086	1.84987	0	0.0335726	0.935	5179	tags=62%, list=26%, signal=83%
REGULATION OF TRANSCRIPTION FROM RNA POLYMERASE II PROMOTER IN RESPONSE TO HYPOXIA	GOBP	GO:0061418	69	0.499005	1.84852	0	0.0338021	0.936	5179	tags=55%, list=26%, signal=74%
REGULATION OF APOPTOSIS	REACTOME	R-HSA-169911.2	50	0.523732	1.8476	0	0.0339772	0.938	5179	tags=58%, list=26%, signal=78%
INNATE IMMUNE RESPONSE-ACTIVATING SIGNAL TRANSDUCTION	GOBP	GO:0002758	185	0.420057	1.84722	0	0.0338751	0.938	4852	tags=41%, list=24%, signal=53%
KILLING OF CELLS OF OTHER ORGANISM	GOBP	GO:0031640	19	0.659894	1.84721	0	0.0335614	0.938	1788	tags=37%, list=9%, signal=40%
REGULATION OF ACTIVATED PAK-2P34 BY PROTEASOME MEDIATED DEGRADATION	REACTOME	R-HSA-211733.1	47	0.530461	1.84583	0	0.0337938	0.942	5179	tags=60%, list=26%, signal=80%
ANTIGEN PROCESSING AND PRESENTATION OF EXOGENOUS PEPTIDE ANTIGEN VIA MHC CLASS I, TAP-DEPENDENT	GOBP	GO:0002479	70	0.49035	1.84298	0	0.0344987	0.947	4829	tags=56%, list=24%, signal=73%
CELLULAR RESPONSE TO HYPOXIA	REACTOME DATABASE ID RELEASE 72	1234174	68	0.490994	1.84075	0	0.0350505	0.952	5179	tags=54%, list=26%, signal=73%
REGULATION OF MONOCYTE CHEMOTAXIS	GOBP	GO:0090025	19	0.651364	1.83871	0	0.0356384	0.955	2697	tags=37%, list=13%, signal=43%
DECTIN-1 MEDIATED NONCANONICAL NF-KB SIGNALING	REACTOME DATABASE ID RELEASE 72	5607761	57	0.511217	1.83738	0	0.0358327	0.958	5179	tags=60%, list=26%, signal=80%
CYCLIN E ASSOCIATED EVENTS DURING G1 S TRANSITION	REACTOME DATABASE ID RELEASE 72	69202	81	0.470183	1.8369	0.00236407	0.0357425	0.959	5179	tags=48%, list=26%, signal=65%
NEGATIVE REGULATION OF NOTCH4 SIGNALING	REACTOME DATABASE ID RELEASE 72	9604323	51	0.516883	1.83582	0	0.0359744	0.961	5179	tags=59%, list=26%, signal=79%
ANTIGEN PROCESSING AND PRESENTATION OF PEPTIDE ANTIGEN VIA MHC CLASS I	GOBP	GO:0002474	91	0.466537	1.83566	0	0.0357198	0.961	5108	tags=53%, list=25%, signal=70%
MYD88-INDEPENDENT TOLL-LIKE RECEPTOR SIGNALING PATHWAY	GOBP	GO:0002756	32	0.574157	1.83466	0.00446429	0.0359065	0.963	4314	tags=53%, list=21%, signal=68%
NECROTIC CELL DEATH	GOBP	GO:0070265	22	0.623724	1.83149	0.00628931	0.0371621	0.967	4000	tags=45%, list=20%, signal=57%
ANTIGEN PROCESSING-CROSS PRESENTATION	REACTOME	R-HSA-1236975.1	93	0.469441	1.83052	0	0.0373645	0.968	4829	tags=53%, list=24%, signal=69%
VPU MEDIATED DEGRADATION OF CD4	REACTOME	R-HSA-180534.1	49	0.515897	1.82861	0	0.0379722	0.968	5179	tags=59%, list=26%, signal=80%
RUNX1 REGULATES TRANSCRIPTION OF GENES INVOLVED IN DIFFERENTIATION OF HSCS	REACTOME	R-HSA-8939236.1	65	0.494389	1.82486	0	0.039527	0.973	5179	tags=54%, list=26%, signal=72%
TRIF-DEPENDENT TOLL-LIKE RECEPTOR SIGNALING PATHWAY	GOBP	GO:0035666	29	0.580595	1.82325	0	0.0400814	0.975	4314	tags=59%, list=21%, signal=75%
PROGRAMMED NECROTIC CELL DEATH	GOBP	GO:0097300	21	0.613923	1.82183	0.00218818	0.0405573	0.978	5511	tags=52%, list=27%, signal=72%
REGULATION OF ORNITHINE DECARBOXYLASE (ODC)	REACTOME DATABASE ID RELEASE 72	350562	48	0.524923	1.81954	0.00224215	0.0413015	0.979	5108	tags=58%, list=25%, signal=78%
MITOCHONDRIAL RESPIRATORY CHAIN COMPLEX I ASSEMBLY	GOBP	GO:0032981	53	0.513319	1.81952	0.00209644	0.0409711	0.979	5641	tags=57%, list=28%, signal=79%
REGULATION OF HEMATOPOIETIC PROGENITOR CELL DIFFERENTIATION	GOBP	GO:1901532	77	0.476044	1.81674	0	0.0419765	0.982	4829	tags=48%, list=24%, signal=63%
SCF-BETA-TRCP MEDIATED DEGRADATION OF EMI1	REACTOME	R-HSA-174113.3	52	0.511127	1.81638	0	0.0417361	0.983	5179	tags=56%, list=26%, signal=75%
NEGATIVE REGULATION OF G2/M TRANSITION OF MITOTIC CELL CYCLE	GOBP	GO:0010972	77	0.472944	1.8152	0	0.0419188	0.983	4829	tags=45%, list=24%, signal=60%
MODIFICATION OF MORPHOLOGY OR PHYSIOLOGY OF OTHER ORGANISM	GOBP	GO:0035821	96	0.45495	1.81493	0.0023753	0.0417222	0.983	2147	tags=27%, list=11%, signal=30%
DEGRADATION OF GLI2 BY THE PROTEASOME	REACTOME DATABASE ID RELEASE 72	5610783	55	0.499753	1.8148	0.00223214	0.041441	0.983	5179	tags=56%, list=26%, signal=76%
AUTODEGRADATION OF THE E3 UBIQUITIN LIGASE COP1	REACTOME	R-HSA-349425.2	48	0.518715	1.81417	0	0.0414171	0.985	5179	tags=58%, list=26%, signal=78%
NADH DEHYDROGENASE COMPLEX ASSEMBLY	GOBP	GO:0010257	53	0.513319	1.81409	0	0.0411415	0.985	5641	tags=57%, list=28%, signal=79%
HEDGEHOG LIGAND BIOGENESIS	REACTOME DATABASE ID RELEASE 72	5358346	59	0.498732	1.81302	0	0.0413794	0.986	5179	tags=58%, list=26%, signal=77%
INTERLEUKIN-1 SIGNALING	REACTOME DATABASE ID RELEASE 72	9020702	94	0.461946	1.81174	0.0021978	0.0417289	0.986	5179	tags=48%, list=26%, signal=64%
CELLULAR RESPIRATION	GOBP	GO:0045333	108	0.451762	1.811	0	0.0417992	0.986	5384	tags=50%, list=27%, signal=68%
NEGATIVE REGULATION OF CELL CYCLE G2/M PHASE TRANSITION	GOBP	GO:1902750	86	0.458774	1.80994	0	0.0419544	0.986	4874	tags=44%, list=24%, signal=58%
RESPONSE TO INTERFERON-ALPHA	GOBP	GO:0035455	17	0.658388	1.80567	0.00422833	0.0435436	0.987	4675	tags=53%, list=23%, signal=69%
ANTIGEN PROCESSING AND PRESENTATION OF EXOGENOUS PEPTIDE ANTIGEN VIA MHC CLASS I	GOBP	GO:0042590	75	0.477627	1.80564	0.00209205	0.0432464	0.987	4829	tags=53%, list=24%, signal=70%
REGULATION OF BIOMINERAL TISSUE DEVELOPMENT	GOBP	GO:0070167	53	0.499886	1.80279	0	0.0443771	0.989	1598	tags=23%, list=8%, signal=25%
REGULATION OF CELLULAR AMINO ACID METABOLIC PROCESS	GOBP	GO:0006521	52	0.50983	1.80271	0.0021645	0.0441155	0.989	4829	tags=54%, list=24%, signal=71%
INTERLEUKIN-1-MEDIATED SIGNALING PATHWAY	GOBP	GO:0070498	89	0.453814	1.80084	0.00229885	0.044581	0.989	5179	tags=49%, list=26%, signal=66%
ASSEMBLY OF THE PRE-REPLICATIVE COMPLEX	REACTOME DATABASE ID RELEASE 72	68867	65	0.478831	1.79474	0	0.0471901	0.994	5179	tags=48%, list=26%, signal=64%
DEFECTIVE CFTR CAUSES CYSTIC FIBROSIS	REACTOME DATABASE ID RELEASE 72	5678895	58	0.497405	1.7933	0	0.0476274	0.994	5179	tags=59%, list=26%, signal=79%
REGULATION OF EXPRESSION OF SLITS AND ROBOS	REACTOME	R-HSA-9010553.1	150	0.424067	1.78955	0	0.0495883	0.995	5891	tags=52%, list=29%, signal=73%

## Sheet: S8. GSEA overlap
GENE SET NAME	GENE SET SOURCE	GENE SET SOURCE IDENTIFIER	Genes in study dataset	Genes in official dataset	NES STIR volume	FDR q-val STIR volume	NES STIR intensity	FDR q-val STIR intensity	NES STIR composite	FDR q-val STIR composite	Genes
INF alpha response	MSIGDB_C2	HALLMARK_INTERFERON_ALPHA_RESPONSE	95	97	2.66712	0	3.09025	0	3.0304	0	IFITM1, EIF2AK2, NMI, BST2, C1S, SAMD9L, IFITM2, IFI35, TMEM140, IFI30, IFIT3, RIPK2, IFI44L, NUB1, DHX58, EPSTI1, TRIM25, TRIM26, CMPK2, TRIM21, CMTR1, HERC6, RSAD2, SP110, HLA-C, TRAFD1, PROCR, IFI27, TRIM14, PSME2, UBA7, GMPR, DDX60, HELZ2, PNPT1, IFI44, ISG15, TDRD7, PARP14, PARP12, MOV10, IL7, LPAR6, LGALS3BP, OGFR, ADAR, OASL, TRIM5, BATF2, WARS, PARP9, PSMA3, CSF1, OAS1, NCOA7, CD47, IRF9,…
INF alpha beta signaling	REACTOME	R-HSA-909733.2	52	66	2.59372	0	2.58975	0	2.50394	0	GBP2, PTPN11, PTPN6, IFIT1, OASL, SOCS3, IP6K2, JAK1, IFITM3, OAS1, IFITM1, IRF3, IFITM2, IFI35, OAS2, PSMB8, IFIT3, HLA-B, OAS3, IFIT2, RSAD2, HLA-C, RNASEL, BST2, IFNA5, HLA-F, EGR1, IFNA4, HLA-G, USP18, IFNA7, HLA-E, IFNA6, IFNA1, IFNA2, IFNA8, MX2, IFI6, MX1, STAT2, IFNA13, ISG15, IFNA14, IFNA16, IFNA17, SAMHD1, ABCE1, IFNA10, IFNAR1, IFNA21, ISG20, XAF1, ADAR, PTPN1, SOCS1, IRF7, TYK2, HLA-A…
INF gamma response	MSIGDB_C2	HALLMARK_INTERFERON_GAMMA_RESPONSE	197	200	2.56788	0	2.89597	0	2.80239	0	NAMPT, TNFSF10, IL15RA, FPR1, HIF1A, EIF2AK2, NMI, SSPN, BST2, CD40, RIPK2, GBP6, HLA-B, HLA-A, HLA-G, NUP93, IDO1, RNF213, KLRK1, ST8SIA4, SLAMF7, ST3GAL5, MT2A, HLA-DQA1, GPR18, HLA-DRB1, SECTM1, CD69, IL18BP, VAMP8, BANK1, PELI1, RAPGEF6, VAMP5, HLA-DMA, APOL6, STAT4, METTL7B, STAT1, P2RY14, STAT3, ZNFX1, SPPL2A, IL4R, ZBP1, IL15, IFNAR2, LY6E, CD274, CSF2RB, AUTS2, TOR1B, MARCH1, XAF1, PML, C…
Type I INF signaling pathway	GOBP	GO:0060337	49	64	2.44281	0	2.7329	0	2.40441	0	IFNA13, IFNA14, IFNA16, IFNA17, RNASEL, IRAK1, HLA-B, STAT2, JAK1, HLA-C, HLA-A, RSAD2, IFNA10, HLA-F, HLA-E, ISG15, IFNA21, HLA-G, IFIT3, IFIT2, IFNAR2, IRF3, IRF1, PSMB8, IFNA5, IRF7, IFNA4, IRF9, IFNA7, IFNA6, IFNA1, SP100, IFI35, IFNAR1, IFNA2, XAF1, IFITM3, IFITM1, TYK2, SAMHD1, IFITM2, IRF4, IFNA8, IRF2, IFIT1, IRF8, IRF5, IRF6, GBP2, EGR1, BST2, MYD88, STAT1, IFNB1, MX2, ISG20, MX1, ADAR, …
Cellular response to type I INF	GOBP	GO:0071357	49	64	2.43851	0	2.6869	0	2.41636	0	IFNA13, IFNA14, IFNA16, IFNA17, RNASEL, IRAK1, HLA-B, STAT2, JAK1, HLA-C, HLA-A, RSAD2, IFNA10, HLA-F, HLA-E, ISG15, IFNA21, HLA-G, IFIT3, IFIT2, IFNAR2, IRF3, IRF1, PSMB8, IFNA5, IRF7, IFNA4, IRF9, IFNA7, IFNA6, IFNA1, SP100, IFI35, IFNAR1, IFNA2, XAF1, IFITM3, IFITM1, TYK2, SAMHD1, IFITM2, IRF4, IFNA8, IRF2, IFIT1, IRF8, IRF5, IRF6, GBP2, EGR1, BST2, MYD88, STAT1, IFNB1, MX2, ISG20, MX1, ADAR, …
Response to type I INF	GOBP	GO:0034340	52	68	2.41903	0	2.72992	0	2.38855	0	IFNA13, IFNA14, IFNA16, IFNA17, RNASEL, IRAK1, HLA-B, STAT2, JAK1, HLA-C, HLA-A, RSAD2, IFNA10, HLA-F, HLA-E, ISG15, SHMT2, IFNA21, HLA-G, IFIT3, IFIT2, IFNAR2, IRF3, IRF1, PSMB8, IFNA5, IRF7, IFNA4, IRF9, IFNA7, IFNA6, IFNA1, SP100, IFI35, IFNAR1, IFNA2, XAF1, IFITM3, IFITM1, TYK2, SAMHD1, IFITM2, IRF4, IFNA8, IRF2, IFIT1, C19orf66, IRF8, IRF5, IRF6, GBP2, EGR1, BST2, MYD88, TRIM56, SETD2, STAT1…
Defense response to virus	GOBP	GO:0051607	99	115	2.2695	0	2.59316	0	2.30963	0	IFIH1, OPRK1, RSAD2, SERINC3, ABCC9, SERINC5, MICA, IFNL1, F2RL1, DDX58, DDIT4, TLR8, TLR7, IFNA2, TRIM5, TLR3, RELA, FADD, IRF2, TMEM173, FLNA, MAVS, CD40, SETD2, IFNB1, IFI6, CD207, BCL2L1, PQBP1, ABCE1, PYCARD, SLFN11, RNASEL, IL6, PMAIP1, STAT2, G3BP1, BPIFA1, NLRC5, LILRB1, ISG15, PLSCR1, FCN3, ATG7, EXOSC5, AICDA, EXOSC4, AZU1, PTPRC, IFIT3, PRF1, IFI44L, IFIT2, MB21D1, IFNAR2, BNIP3L, RNAS…
Mitochondrial respiratory chain complex assembly	GOBP	GO:0033108	83	97	2.2141	9.13765e-05	2.04412	0.00289746	2.12077	0.00217888	NDUFV2, UQCR10, OXA1L, BCS1L, NDUFAB1, NDUFA11, NDUFA12, NDUFA10, IMMP2L, TIMM21, SAMM50, NDUFA13, NDUFB10, SCO2, UQCRB, NDUFB11, AIFM1, COX18, NDUFV3, NDUFV1, UQCC3, COX17, APOPT1, NDUFC2, NDUFC1, NDUFS8, NDUFS7, NDUFS6, TTC19, NDUFS5, COA3, UQCC2, NDUFS4, UQCC1, NDUFS3, NDUFS2, NDUFS1, MT-ND6, NDUFB9, MT-ND4, MT-ND5, NDUFB8, NDUFB7, NDUFB6, NDUFB5, NDUFB4, NDUFB3, NDUFB2, NDUFB1, MT-ND2, FASTKD…
Response to virus	GOBP	GO:0009615	170	205	2.18268	0.000492908	2.42219	0	2.19885	0.000542019	TRIM22, CCL8, NPC2, RSAD2, CDK6, SERINC3, ABCC9, SERINC5, MICA, IRAK3, ACTA2, IFNL1, HMGA1, HMGA2, CREBZF, MAPK11, TPT1, HYAL2, MST1R, DDX58, DDIT4, IFNA4, TLR8, IFNA7, TLR7, IFNA2, TRIM5, TLR3, RELA, FADD, IRF2, TMEM173, PRKRA, FLNA, MAVS, FOSL1, LAMTOR5, DCLK1, ENO1, FMR1, SETD2, IFNB1, BCL2L1, TNF, IL12A, IFNGR1, ABCE1, PYCARD, ZC3H12A, BATF3, CCL22, LGALS9, IFNA17, FOXP3, IL6, BCL3, G3BP1, AP…
Respiratory electron transport	REACTOME	R-HSA-611105.3	87	100	2.16685	0.000628641	1.73249	0.0340551	2.15251	0.00149872	UQCR11, NDUFA7, UQCR10, NDUFA6, NDUFA5, NDUFA3, NDUFA2, NDUFA1, ETFDH, NDUFAF6, NDUFAF7, NDUFAF4, NDUFAF5, NDUFAF2, NDUFAF3, TMEM126B, NDUFAF1, MT-ND6, MT-ND4, MT-ND5, MT-ND2, MT-ND3, MT-ND1, NDUFA4, MT-CO1, UQCRC1, UQCRC2, COX7A2L, SCO1, TIMMDC1, SCO2, MT-CO2, MT-CO3, SDHC, SDHD, SDHA, SDHB, NDUFB10, NDUFB11, SURF1, ACAD9, COX7B, NUBPL, ECSIT, COX7C, COX8A, COX5B, COX5A, CYC1, NDUFV3, NDUFV2, UQ…
Mitochondrial translational elongation	GOBP	GO:0070125	87	88	2.14805	0.00082085	2.05631	0.00245768	2.04424	0.00506969	CHCHD1, MRPL48, MRPS18B, MRPS18A, MRPL9, MRPL45, MRPS18C, ERAL1, MRPL46, MRPL43, MRPL44, AURKAIP1, TUFM, MRPL52, MRPL53, OXA1L, MRPL50, MRPL51, DAP3, MRPS17, MRPS15, MRPL18, MRPS16, MRPL19, MRPS14, MRPL16, MRPS11, MRPL17, MRPL14, MRPS12, ICT1, MRPS10, MRPL15, MRPL12, MRPL57, MRPL13, MRPL54, MRPL10, MRPL55, MRPL11, MRPL20, MRPS27, GADD45GIP1, GFM1, MRPS28, GFM2, MRPS26, MRPS24, MRPS25, MRPS22, MRP…
Mitochondrial translation termination	REACTOME	R-HSA-5419276.1	86	87	2.12818	0.00116274	2.0587	0.00246723	1.98189	0.0104062	MRPL39, MRPL36, MRPL37, MRPL34, MRPL35, MRPL32, MRPL33, MRPL4, MRPL41, MRPL3, MRPL42, MRPL2, MRPL1, MRPL40, MRPL9, CHCHD1, MRPS28, MRPS26, MRPS27, MRPS24, MRPS25, MRPS22, MRPS23, MRPL49, MRPS18B, MRPS2, MRPS18A, MRPL47, MRPL48, MRPL45, MRPS7, MRPL46, MRPS6, MRPS5, MRPL43, MRPS18C, MRPL44, MRPL52, OXA1L, MRPL53, MRPL50, MRPS9, MRPL51, AURKAIP1, DAP3, MRPS35, MRPS36, MRPL18, MRPS33, MRPL19, MRPS34,…
Regulation of viral life cycle	GOBP	GO:1903900	125	141	2.12513	0.00118949	2.02304	0.00326303	2.21957	0.000486646	FBXL2, TRIM21, TRIM22, PPIE, TRIM15, PPID, CCL8, MORC2, RSAD2, DDB1, PC, VAPB, LTF, HMGA2, FCN1, SRPK1, MPHOSPH8, SNF8, HLA-DRB1, PROX1, NR5A2, PABPC1, TOP2A, TRIM8, TRIM6, IFNA2, TRIM5, CD74, MAVS, SNX3, FMR1, IFNB1, TNF, PARK2, CHMP4C, CHMP4B, ZC3H12A, LARP1, ILF3, LGALS9, TSG101, PPIA, EIF2AK4, RNASEL, CD28, CHMP2A, DDX3X, PARP10, ISG15, PLSCR1, FCN3, HACD3, INPP5K, AICDA, LGALS1, EIF2AK2, CCL…
Negative regulation of viral life cycle	GOBP	GO:1903901	69	80	2.11606	0.00123456	2.40648	0	2.3263	0	ZC3H12A, TRIM21, ILF3, TRIM15, RNASEL, CCL8, EIF2AK4, MORC2, RSAD2, PARP10, ISG15, PLSCR1, FCN3, LTF, INPP5K, AICDA, HMGA2, FCN1, SRPK1, EIF2AK2, MPHOSPH8, CCL5, FAM208A, CHMP3, SETDB1, PROX1, CCNK, TRIM8, FAM111A, TRIM6, IFNA2, TRIM5, IFITM3, IFITM1, IFITM2, IFIT5, MID2, IFIT1, C19orf66, SLPI, TRIM28, TRIM11, ZC3HAV1, SRPK2, APOBEC3C, APOBEC3D, APOBEC3F, IFI16, BTBD17, MAVS, TRIM13, APOBEC3G, KI…
Complex I biogenesis	REACTOME DATABASE ID RELEASE 72	6799198	47	55	2.11715	0.00125654	1.86152	0.0139023	2.07205	0.00378455	NDUFA7, NDUFA6, NDUFA5, NDUFA3, NDUFA2, NDUFA1, NDUFAF6, NDUFAF7, NDUFAF4, NDUFAF5, NDUFAF2, NDUFV3, NDUFV2, NDUFAF3, TMEM126B, NDUFAF1, NDUFV1, MT-ND6, MT-ND4, MT-ND5, MT-ND2, MT-ND3, MT-ND1, NDUFS8, NDUFS7, NDUFS6, NDUFS5, NDUFS4, NDUFS3, NDUFAB1, NDUFS2, TIMMDC1, NDUFS1, NDUFC2, NDUFA13, NDUFC1, NDUFA11, NDUFA12, NDUFA10, NDUFB10, NDUFB11, NDUFB9, NDUFB8, ACAD9, NDUFB7, NDUFB6, NDUFB5, NDUFB4,…
NADH dehydrogenase complex assembly	GOBP	GO:0010257	53	65	2.10823	0.00134631	1.97902	0.00504197	1.81409	0.0411415	NDUFS8, NDUFS7, NDUFV2, NDUFS6, NDUFS5, NDUFS4, NDUFS3, NDUFS2, NDUFS1, MT-ND6, OXA1L, NDUFB9, MT-ND4, MT-ND5, NDUFB8, NDUFB7, NDUFB6, NDUFB5, BCS1L, NDUFB4, NDUFB3, NDUFB2, NDUFB1, NDUFAB1, NDUFA11, NDUFA12, MT-ND2, NDUFA10, MT-ND3, MT-ND1, TIMM21, NDUFA9, NDUFA8, NDUFA6, NDUFA5, NDUFA3, NDUFA2, NDUFA1, NDUFA7, NDUFAF2, NDUFA13, TAZ, NDUFB10, NDUFB11, ATP5SL, ECSIT, TMEM261, ACAD9, C17orf89, TME…
Translational termination	GOBP	GO:0006415	93	95	2.10149	0.00146481	2.00018	0.00412272	2.00361	0.00862104	CHCHD1, MRPL48, MRPS18B, MRPS18A, MRPL9, MRPL45, MRPS18C, ERAL1, MRPL46, MRPL43, MRPL44, AURKAIP1, MRPL52, MRPL53, OXA1L, MRPL50, MRPL51, ETF1, DAP3, MRPS17, MTRF1L, MRPS15, MRPL18, MRPS16, MRPL19, MRPS14, MRPL16, MRPS11, MRPL17, MRPL14, MRPS12, ICT1, MRPS10, MRPL15, MRPL12, MRPL57, MRPL13, MRPL54, MRPL10, MRPL55, MRPL11, MRPL20, MRPS27, GADD45GIP1, MRPS28, GFM2, MRPS26, MRPS24, MRPS25, MRPS22, M…
Mitochondrial translation REACTOME	REACTOME	R-HSA-5368287.1	92	93	2.09411	0.00148501	2.06445	0.00241205	2.02198	0.00707185	MRPL39, MRPL36, MRPL37, MRPL34, MRPL35, MRPL32, MRPL33, MRPL4, MRPL41, MRPL3, MRPL42, MRPL2, MRPL1, MRPL40, MRPL9, CHCHD1, MRPS28, TSFM, MRPS26, MRPS27, MRPS24, MRPS25, MRPS22, MRPS23, MRPL49, MRPS18B, MRPS2, MRPS18A, MRPL47, MRPL48, MRPL45, MRPS7, MRPL46, MRPS6, MRPS5, MRPL43, MRPS18C, TUFM, MRPL44, MRPL52, OXA1L, MRPL53, MRPL50, MRPS9, MRPL51, AURKAIP1, DAP3, MRPS35, MRPS36, MRPL18, MRPS33, MRP…
Mitochondrial respiratory chain complex I assembly	GOBP	GO:0032981	53	65	2.0983	0.00150645	1.98028	0.00501342	1.81952	0.0409711	NDUFS8, NDUFS7, NDUFV2, NDUFS6, NDUFS5, NDUFS4, NDUFS3, NDUFS2, NDUFS1, MT-ND6, OXA1L, NDUFB9, MT-ND4, MT-ND5, NDUFB8, NDUFB7, NDUFB6, NDUFB5, BCS1L, NDUFB4, NDUFB3, NDUFB2, NDUFB1, NDUFAB1, NDUFA11, NDUFA12, MT-ND2, NDUFA10, MT-ND3, MT-ND1, TIMM21, NDUFA9, NDUFA8, NDUFA6, NDUFA5, NDUFA3, NDUFA2, NDUFA1, NDUFA7, NDUFAF2, NDUFA13, TAZ, NDUFB10, NDUFB11, ATP5SL, ECSIT, TMEM261, ACAD9, C17orf89, TME…
Mitochondrial translation initiation	REACTOME	R-HSA-5368286.1	86	87	2.09035	0.00155251	2.07983	0.00212667	2.02809	0.00663914	MRPL39, MRPL36, MRPL37, MRPL34, MRPL35, MRPL32, MRPL33, MRPL4, MRPL41, MRPL3, MRPL42, MRPL2, MRPL1, MRPL40, MRPL9, CHCHD1, MRPS28, MRPS26, MRPS27, MRPS24, MRPS25, MRPS22, MRPS23, MRPL49, MRPS18B, MRPS2, MRPS18A, MRPL47, MRPL48, MRPL45, MRPS7, MRPL46, MRPS6, MRPS5, MRPL43, MRPS18C, MRPL44, MRPL52, OXA1L, MRPL53, MRPL50, MRPS9, MRPL51, AURKAIP1, DAP3, MRPS35, MRPS36, MRPL18, MRPS33, MRPL19, MRPS34,…
Mitochondrial translation elongation	REACTOME	R-HSA-5389840.1	86	87	2.08824	0.00155552	2.03128	0.00317072	2.01721	0.007487	MRPL39, MRPL36, MRPL37, MRPL34, MRPL35, MRPL32, MRPL33, MRPL4, MRPL41, MRPL3, MRPL42, MRPL2, MRPL1, MRPL40, MRPL9, CHCHD1, MRPS28, TSFM, MRPS26, MRPS27, MRPS24, MRPS25, MRPS22, MRPS23, MRPL49, MRPS18B, MRPS2, MRPS18A, MRPL47, MRPL48, MRPL45, MRPS7, MRPL46, MRPS6, MRPS5, MRPL43, MRPS18C, TUFM, MRPL44, MRPL52, OXA1L, MRPL53, MRPL50, MRPS9, MRPL51, AURKAIP1, DAP3, MRPS35, MRPS36, MRPL18, MRPS33, MRP…
Mitochondrial gene expression GOBP	GOBP	GO:0140053	131	138	2.08188	0.00170008	2.09979	0.0015709	1.96341	0.0133845	CHCHD1, MRPL48, MRPL45, ERAL1, MRPL46, MRPL43, MRPL44, TUFM, MRPL52, OXA1L, MRPL53, MRPL50, DAP3, MRPL51, TRMT5, TRMT61B, AARS, EARS2, MRPS17, SUPV3L1, MRPS15, MRPS16, MRPS14, MRPS11, MRPS12, MRPS10, MRPL57, MRPL54, MRPL55, SARS2, TARS2, NOA1, HARS, MRPS28, C10orf2, MRPS26, MRPS24, MRPS25, MRPS22, MRPS23, MRPS2, TFB2M, MRPS7, MRPS6, MRPS5, MRPS9, MTRF1, TSFM, MRPS35, MRPS36, MRPS33, MRPS34, POLRM…
Negative regulation of viral genome replication	GOBP	GO:0045071	52	59	2.07498	0.00186197	2.59421	0	2.36936	0	ZC3H12A, ILF3, RNASEL, CCL8, EIF2AK4, MORC2, RSAD2, PARP10, ISG15, PLSCR1, LTF, INPP5K, AICDA, HMGA2, SRPK1, EIF2AK2, MPHOSPH8, CCL5, FAM208A, SETDB1, PROX1, CCNK, FAM111A, TRIM6, IFITM3, IFITM1, IFITM2, IFIT5, IFIT1, C19orf66, SLPI, ZC3HAV1, SRPK2, APOBEC3C, APOBEC3D, APOBEC3F, IFI16, BTBD17, MAVS, APOBEC3G, KIAA1551, APOBEC3H, BST2, APOBEC3A, APOBEC3B, AEN, IFNB1, ISG20, MX1, TNIP1, OASL, OAS1,…
Mitochondrial translational termination	GOBP	GO:0070126	87	88	2.06011	0.00249253	2.05719	0.00246265	2.0159	0.00724019	CHCHD1, MRPL48, MRPS18B, MRPS18A, MRPL9, MRPL45, MRPS18C, ERAL1, MRPL46, MRPL43, MRPL44, AURKAIP1, MRPL52, MRPL53, OXA1L, MRPL50, MRPL51, DAP3, MRPS17, MTRF1L, MRPS15, MRPL18, MRPS16, MRPL19, MRPS14, MRPL16, MRPS11, MRPL17, MRPL14, MRPS12, ICT1, MRPS10, MRPL15, MRPL12, MRPL57, MRPL13, MRPL54, MRPL10, MRPL55, MRPL11, MRPL20, MRPS27, GADD45GIP1, MRPS28, GFM2, MRPS26, MRPS24, MRPS25, MRPS22, MRPS23,…
Regulation of viral genome replication	GOBP	GO:0045069	80	90	2.05865	0.0025689	2.26497	0.000233564	2.28368	0	FBXL2, ZC3H12A, LARP1, ILF3, PPIE, PPIA, PPID, RNASEL, CCL8, EIF2AK4, MORC2, CD28, RSAD2, DDB1, DDX3X, PARP10, ISG15, PLSCR1, HACD3, VAPB, LTF, INPP5K, AICDA, HMGA2, SRPK1, EIF2AK2, MPHOSPH8, CCL5, FAM208A, SETDB1, PROX1, CNOT7, NR5A2, PABPC1, TOP2A, RAD23A, CCNK, FAM111A, TRIM6, IFITM3, IFITM1, IFITM2, IFIT5, ADARB1, IFIT1, C19orf66, CXCL8, SLPI, PDE12, ZC3HAV1, SRPK2, APOBEC3C, APOBEC3D, APOBEC…
Negative regulation of viral process	GOBP	GO:0048525	82	95	2.04779	0.002948	2.36557	0	2.29339	0	TRIM27, HDAC1, ZC3H12A, TRIM21, ILF3, TRIM14, TRIM15, RNASEL, CCL8, EIF2AK4, CCL4, MORC2, RSAD2, MBL2, PARP10, ISG15, PLSCR1, FCN3, LTF, TFAP4, INPP5K, AICDA, CCL3, HMGA2, FCN1, SRPK1, REST, EIF2AK2, MPHOSPH8, CCL5, FAM208A, CHMP3, SETDB1, PROX1, JUN, CCNK, TRIM8, FAM111A, TRIM6, ZNF639, IFNA2, TRIM5, IFITM3, CRP, IFITM1, IFITM2, IFIT5, MID2, IFIT1, C19orf66, SLPI, TRIM28, TRIM11, ZC3HAV1, SRPK2,…
Mitochondrial translation GOBP	GOBP	GO:0032543	107	111	2.0299	0.00375614	2.05509	0.00244984	1.96215	0.0133963	CHCHD1, MRPL48, MRPL45, ERAL1, MRPL46, MRPL43, MRPL44, TUFM, MRPL52, OXA1L, MRPL53, MRPL50, DAP3, MRPL51, AARS, EARS2, MRPS17, MRPS15, MRPS16, MRPS14, MRPS11, MRPS12, MRPS10, MRPL57, MRPL54, MRPL55, SARS2, TARS2, NOA1, HARS, MRPS28, MRPS26, MRPS24, MRPS25, MRPS22, MRPS23, MRPS2, MRPS7, MRPS6, MRPS5, MRPS9, MTRF1, TSFM, MRPS35, MRPS36, MRPS33, MRPS34, MRPS31, MRPS30, MTIF2, MTIF3, PTCD3, YARS2, MR…
Mitochondrial complex i assembly model oxphos system	WIKIPATHWAYS_20200410	WP4324%HOMO SAPIENS	45	55	2.00631	0.00577275	1.89349	0.0113698	2.05425	0.00494442	NDUFC2, NDUFC1, NDUFS6, NDUFS5, NDUFS4, NDUFS3, NDUFS2, NDUFS1, NDUFB9, NDUFB11, NDUFB8, NDUFB7, NDUFB10, NDUFB6, NDUFB5, NDUFB4, NDUFB2, NDUFB1, NDUFV3, NDUFV2, NDUFB3, NDUFV1, NDUFA8, NDUFA7, NDUFA6, NDUFA5, NDUFA2, NDUFA1, NDUFAB1, TMEM261, TMEM186, ATP5SL, ACAD9, TMEM126B, FOXRED1, TMEM70, COA1, TIMMDC1, NUBPL, NDUFAF6, NDUFAF7, NDUFAF4, NDUFAF2, NDUFAF3, NDUFAF1, MT-ND6, MT-ND4L, MT-ND4, MT-…
Translational elongation	GOBP	GO:0006414	104	107	1.98395	0.00795254	1.79461	0.0221009	2.01699	0.0073469	CHCHD1, MRPL48, MRPL45, ERAL1, MRPL46, MRPL43, MRPL44, TUFM, MRPL52, OXA1L, MRPL53, MRPL50, DAP3, MRPL51, MRPS17, MRPS15, MRPS16, MRPS14, MRPS11, MRPS12, MRPS10, MRPL57, SECISBP2L, MRPL54, GTPBP2, MRPL55, GTPBP1, GNB2L1, SEPSECS, MRPS28, MRPS26, MRPS24, MRPS25, MRPS22, MRPS23, MRPS2, MRPS7, MRPS6, MRPS5, MRPS9, TSFM, MRPS35, MRPS36, MRPS33, MRPS34, MRPS31, TRNAU1AP, MRPS30, LTN1, PTCD3, MRPL4, EE…
INF signaling	REACTOME	R-HSA-913531.2	170	194	1.96769	0.01001	2.23262	0.000310896	2.33051	0	CAMK2D, CAMK2A, CAMK2G, PML, SOCS1, IFNG, IFNGR1, IFNGR2, FCGR1A, UBE2E1, SOCS3, KPNB1, PLCG1, PIAS1, MT2A, TRIM21, IRF7, IFNB1, NUP107, NUP188, JAK2, KPNA1, NUP62, NDC1, NUP214, SEC13, NUP133, NUP210, NUP93, NUP50, NUP54, POM121, NUP205, AAAS, NUP160, NUP85, TPR, NUP88, NUP43, RAE1, RANBP2, NUP155, NUP153, NUP35, NUPL2, CIITA, NUP37, IFI30, ICAM1, TRIM8, TRIM6, TRIM5, CD44, TRIM29, TRIM2, TRIM3,…
Negative regulation of multi-organism process	GOBP	GO:0043901	119	147	1.95984	0.0109771	1.93384	0.0082281	2.14627	0.00155859	TRIM27, HDAC1, TRIM21, GJA1, IGF1, LILRA2, TRIM14, TRIM15, CCL8, MORC2, RSAD2, SIRT2, ITGAV, MBL2, MICB, ITCH, C6orf106, NPPC, LTF, TFAP4, KRT6A, CCL3, HMGA2, FCN1, SRPK1, MAPKBP1, DEFB114, ANXA2, REST, MPHOSPH8, NODAL, GPATCH3, PROX1, CARD16, JUN, TRIM8, TRIM6, CACTIN, IFNA2, TRIM5, CRP, FAM3A, MAVS, SEC14L1, LACRT, SNX3, TARDBP, IFNB1, TNF, PARK2, ZC3H12A, ILF3, SIGIRR, ACVR1C, EIF2AK4, RNASEL,…
Antiviral mechanism by IFN-stimulated genes	REACTOME	R-HSA-1169410.3	75	78	1.94253	0.0140929	2.13152	0.00105176	2.12859	0.00236005	NUP107, NUP188, KPNA1, UBA52, NUP62, NDC1, NUP214, SEC13, NUP133, NUP210, EIF4A2, EIF4A1, EIF4E3, UBE2E1, UBE2L6, NUP93, IFIT1, NUP50, OASL, HERC5, UBB, TRIM25, NUP54, KPNA7, KPNA4, ARIH1, UBC, KPNA5, KPNA2, KPNA3, JAK1, RPS27A, DDX58, PPM1B, KPNB1, OAS1, IRF3, PDE12, OAS2, POM121, OAS3, NUP205, USP41, EIF4E2, EIF4A3, RNASEL, AAAS, MAPK3, UBA7, NUP160, USP18, FLNA, NUP85, FLNB, TPR, EIF4E, EIF4G1…
Response to INF-beta	GOBP	GO:0035456	22	25	1.89416	0.0223565	1.75231	0.0299395	1.94101	0.0165934	TRIM6, HTRA2, XAF1, IFITM3, IFITM1, IFITM2, C19orf66, MNDA, CDC34, AIM2, IFI16, BST2, PLSCR1, PNPT1, IRGM, STAT1, IKBKE, IFNB1, UBE2K, PYHIN1, NDUFA13, IFNAR2, IRG1, UBE2G2, IRF1
The human immune response to tuberculosis	WIKIPATHWAYS_20200410	WP4197%HOMO SAPIENS	22	23	1.89197	0.0226334	2.35446	0	1.91659	0.021597	IFIT1, IFIT3, PTPN2, STAT2, TAP1, OAS1, IFNAR1, SOCS1, IRF1, IRF9, JAK2, STAT1, JAK1, IFNAR2, PSMB8, PIAS1, MED14, IFNGR1, IFNGR2, IFITM1, MX1, IFI35, TYK2
Regulation of viral process	GOBP	GO:0050792	180	199	1.86397	0.0324092	1.72959	0.0348392	2.12805	0.0021455	TRIM27, EP300, TRIM21, TRIM22, TRIM14, TRIM15, PPIE, PPID, CCL8, MORC2, RSAD2, PC, VAPB, LTF, TFAP4, CCL3, HMGA2, SRPK1, FCN1, REST, SNF8, CCNT1, CHD1, HLA-DRB1, TOP2A, TRIM8, TRIM6, IFNA2, TRIM5, RSF1, CRP, CD74, MAVS, FMR1, SP1, IFNB1, DHX9, TNF, PARK2, ZC3H12A, LARP1, ILF3, LGALS9, EIF2AK4, CTDP1, CD28, DDX3X, HACD3, INPP5K, AICDA, EIF2AK2, RRP1B, CCL5, POLR2D, SETDB1, POLR2G, CNOT7, VPS37B, C…
Response to INF-alpha	GOBP	GO:0035455	17	18	1.84601	0.0394303	1.7357	0.0334638	1.80567	0.0435436	AXL, GATA3, GAS6, KLHL20, LAMP3, IFNAR1, IFITM3, IFITM1, IFITM2, TROVE2, MX2, ADAR, PDE12, TPR, PYHIN1, EIF2AK2, IFNAR2, BST2

## Sheet: S9. Analyses adj for cell types
Results from differential expression analysis of STIR volume, adjusted for cell type proportions (FDR<0.05)
ensemblID	HGNC symbol	Genename	BaseMean	Log2FC	Pvalue	Adjusted pvalue	Gene biotype
ENSG00000178878	APOLD1	apolipoprotein L domain containing 1	114	0.102	8.63e-07	0.0129	protein_coding
ENSG00000149084	HSD17B12	hydroxysteroid 17-beta dehydrogenase 12	897	0.0864	9.93e-07	0.0129	protein_coding
ENSG00000214870	NA	NA	2.95	-0.23	1.9e-06	0.0165	lncRNA
ENSG00000111961	SASH1	SAM and SH3 domain containing 1	203	0.135	3.37e-06	0.0219	protein_coding
ENSG00000091181	IL5RA	interleukin 5 receptor subunit alpha	865	-0.0865	5.28e-06	0.0268	protein_coding
ENSG00000225731	PDE9A-AS1	PDE9A antisense RNA 1	1.31	0.39	8.11e-06	0.0268	lncRNA
ENSG00000249695	NA	NA	1.07	-0.381	8.16e-06	0.0268	lncRNA
ENSG00000250116	RHOQ-AS1	RHOQ antisense RNA 1	2.58	0.22	8.28e-06	0.0268	lncRNA
ENSG00000224976	PARP4P2	poly(ADP-ribose) polymerase family member 4 pseudogene 2	9.8	0.119	1.27e-05	0.0347	unprocessed_pseudogene
ENSG00000158816	VWA5B1	von Willebrand factor A domain containing 5B1	1.78	-0.299	1.37e-05	0.0347	protein_coding
ENSG00000235172	LINC01366	long intergenic non-protein coding RNA 1366	17.1	-0.0978	1.47e-05	0.0347	lncRNA
ENSG00000268240	NA	NA	53.4	-0.151	1.86e-05	0.0397	lncRNA
ENSG00000232606	LINC01412	long intergenic non-protein coding RNA 1412	1.48	-0.284	1.99e-05	0.0397	lncRNA
ENSG00000242349	NA	NA	7.91	-0.169	2.15e-05	0.0398	NA
ENSG00000170091	NSG2	neuronal vesicle trafficking associated 2	3.15	-0.222	2.41e-05	0.0406	protein_coding
ENSG00000139973	SYT16	synaptotagmin 16	2.38	-0.257	2.51e-05	0.0406	protein_coding
ENSG00000240616	RPS6P25	ribosomal protein S6 pseudogene 25	16.1	-0.103	2.66e-05	0.0406	processed_pseudogene
ENSG00000254454	RCC2P6	regulator of chromosome condensation 2 pseudogene 6	8.32	-0.14	3.05e-05	0.0421	processed_pseudogene
ENSG00000167306	MYO5B	myosin VB	14.2	-0.225	3.08e-05	0.0421	protein_coding
ENSG00000244300	GATA2-AS1	GATA2 antisense RNA 1	1.86	-0.243	3.28e-05	0.0425	lncRNA
ENSG00000116885	OSCP1	organic solute carrier partner 1	13.4	-0.1	3.48e-05	0.043	protein_coding
ENSG00000268278	NA	NA	19	-0.193	3.81e-05	0.0445	unprocessed_pseudogene
ENSG00000115112	TFCP2L1	transcription factor CP2 like 1	28	-0.195	4.12e-05	0.0445	protein_coding
ENSG00000252367	NA	NA	1.04	0.306	4.12e-05	0.0445	misc_RNA
ENSG00000162604	TM2D1	TM2 domain containing 1	1070	0.025	4.57e-05	0.0465	protein_coding
ENSG00000151778	SERP2	stress associated endoplasmic reticulum protein family member 2	7.38	-0.156	4.8e-05	0.0465	protein_coding
ENSG00000115155	OTOF	otoferlin	14.7	0.198	4.84e-05	0.0465	protein_coding
ENSG00000280441	NA	NA	1.98	-0.287	5.12e-05	0.0474	lncRNA
ENSG00000138395	CDK15	cyclin dependent kinase 15	19.9	-0.133	5.58e-05	0.0499	protein_coding
Results from differential expression analysis of STIR composite, adjusted for cell type proportions (FDR<0.05)
ensemblID	HGNC symbol	Genename	BaseMean	Log2FC	Pvalue	Adjusted pvalue	Gene biotype
ENSG00000171246	NPTX1	neuronal pentraxin 1	3.43	-0.893	1.4e-06	0.0364	protein_coding
The differential expression analysis of STIR intensity adjusted for cell type proportions did not show any significant results (FDR<0.05).

[truncated: 1 more sheets: S10. GSEA overlap adj]
