# Supplementary material for: Correlation between gene expression and MRI STIR signals in patients with chronic low back pain and Modic changes indicates immune involvement
Source: Sci Rep. 2022 Jan 7;12:215. doi: 10.1038/s41598-021-04189-5 (PMC8741947; doi:10.1038/s41598-021-04189-5)
Supplement: Supplementary file 9 — Supplementary Information 9. [file 41598_2021_4189_MOESM9_ESM.xlsx]

## Sheet: Contents
S1. Autoimmunity gene sets
S2-S4: Results from differential expression analyses (FDR < 10%)
	S2. STIR volume
	S3. STIR composite
	S4. STIR intensity
	Columns	Explanation
	ensemblID	ensemblID
	HGNC symbol	HGNC symbol
	genename	Gene name
	baseMean	Average of normalized counts divided by size factors, taken over all samples
	log2FC	Log2 fold change
	pvalue	P-value
	Adjusted pvalue	Benjamini & Hochberg-adjusted pvalue
	gene biotype	Gene biotype
S5-S8: GSEA results (FDR < 5%)
	S5. GSEA STIR volume
	S6. GSEA STIR intensity
	S7. GSEA STIR composite
	S8. GSEA overlap between all three analysis
	Columns	Explanation
	GENE SET NAME	Gene set name
	GENE SET SOURCE	Gene set source
	GENE SET SOURCE IDENTIFIER	Gene set source identifier
	SIZE	Number of genes in gene set
	ES	Enrichment score (ES), the degree to which the gene set is overrepresented at the top or bottom of the input ranked list of genes. Positive ES: gene set enrichment among the most upregulated genes, negative ES: gene set enrichment among the most downregulated genes.
	NES	Normalized enrichment score (NES), normalized for differences in gene set size
	NOM p-val	Nominal p-value
	FDR q-val	False discovery rate (FDR) q-value
	FWER p-val	Familywise-error rate (FWER) q-value
	RANK AT MAX	The position in the ranked list at which the maximum ES occurred. The more interesting gene sets achieve the maximum ES near the top or bottom of the ranked list.
	LEADING EDGE	Tags: The percentage of gene hits before (for positive ES) or after (for negative ES) the peak in the running enrichment score.
		List: The percentage of genes in the ranked gene list before (for positive ES) or after (for negative ES) the peak in the running enrichment score.
		Signal: Enrichment signal strength combining the two previous statistics. The signal is higher the more concentrated the gene set is withing the first (or last) positions in the list.
	For more detailed explanations, see the GSEA user manual.
S9: Results from differential expression analyses adjusted for cell type proportions (FDR < 5%)
S10: GSEA of cell type adjusted results, overlap between analysis of all three STIR variables
